# Supplementary material for: tert-Butoxy­triphenyl­silane
Source: Acta Crystallogr Sect E Struct Rep Online. 2010 Jan 27;66(Pt 2):o461–2. doi: 10.1107/S1600536810002722 (PMC2979722; doi:10.1107/S1600536810002722)
Supplement: Supplementary file 1 [file e-66-0o461-sup1.cif]

##############################################################################
###                                                                        ###
###        Electronic paper (Acta Crystallographica Section E)             ###
###                                                                        ###
##############################################################################
#                                                                            #
# This CIF contains the data in a paper accepted for publication in Acta     #
# Crystallographica Section E. It conforms to the requirements of Notes      #
# for Authors for Section E, and has been peer reviewed under the auspices   #
# of the IUCr Commission on Journals.                                        #
#                                                                            #
# Full details of the Crystallographic Information File format               #
# are given in the paper "The Crystallographic Information File (CIF):       #
# a New Standard Archive File for Crystallography" by S. R. Hall, F. H.      #
# Allen and I. D. Brown [Acta Cryst. (1991), A47, 655-685].                  #
#                                                                            #
# The current version of the core CIF dictionary is obtainable from          #
# ftp://ftp.iucr.org/pub/cif_core.dic. The current version number is 2.4.    #
#                                                                            #
# Software is freely available for graphical display of the structure(s) in  #
# this CIF.  For information consult the CIF home page http://www.iucr.org/  #
# cif/home.html                                                              #
#                                                                            #
# This file may be used for bona fide research purposes within the           #
# scientific community so long as proper attribution is given to the journal # 
# article from which it was obtained.                                        #
#                                                                            #
##############################################################################
                                             
data_I
_audit_creation_method
;
CrysAlis RED, Oxford Diffraction Ltd.
;
_chemical_name_systematic
;
<i>tert</i>-Butoxytriphenylsilane
;
_chemical_name_common     ?
_chemical_formula_moiety     'C22 H24 O Si'
_chemical_formula_sum     'C22 H24 O Si'
_chemical_formula_iupac     'C22 H24 O Si'
_chemical_formula_weight     332.5
_chemical_melting_point     ?
_symmetry_cell_setting     monoclinic
_symmetry_space_group_name_H-M     P21/n
_symmetry_space_group_name_hall     '-P 2yn'
loop_
    _symmetry_equiv_pos_as_xyz
    'x, y, z'
    '-x+1/2, y+1/2, -z+1/2'
    '-x, -y, -z'
    'x-1/2, -y-1/2, z-1/2'
_cell_length_a     9.8054(12)
_cell_length_b     20.201(7)
_cell_length_c     10.231(2)
_cell_angle_alpha     90.00
_cell_angle_beta     111.311(18)
_cell_angle_gamma     90.00
_cell_volume     1888.0(8)
_cell_formula_units_Z     4
_cell_measurement_reflns_used     6858
_cell_measurement_theta_min     2.2170
_cell_measurement_theta_max     29.1126
_cell_measurement_temperature     173(2)
_exptl_crystal_description     block
_exptl_crystal_colour     colourless
_exptl_crystal_size_max     0.30
_exptl_crystal_size_mid     0.20
_exptl_crystal_size_min     0.20
_exptl_crystal_density_diffrn     1.170
_exptl_crystal_density_meas     ?
_exptl_crystal_density_method     'not measured'
_exptl_crystal_F_000     712
_exptl_absorpt_coefficient_mu     0.129
_exptl_absorpt_correction_type     multi-scan
_exptl_absorpt_process_details
;
(CrysAlis RED; Oxford Diffraction, 2006)
;
_exptl_absorpt_correction_T_min     0.9622
_exptl_absorpt_correction_T_max     0.9746
_exptl_special_details
;
 empirical absorption correction using spherical harmonics, implemented in
 SCALE3 ABSPACK scaling algorithm
;
_diffrn_ambient_temperature     173(2)
_diffrn_radiation_type     MoK\a
_diffrn_radiation_wavelength     0.71073
_diffrn_radiation_source     'Enhance (Mo) X-ray Source'
_diffrn_radiation_monochromator     graphite
_diffrn_measurement_device_type     'Oxford Diffraction Xcalibur S'
_diffrn_measurement_method     \w
_diffrn_detector_area_resol_mean     ?
_diffrn_reflns_number     23180
_diffrn_reflns_av_R_equivalents     0.0451
_diffrn_reflns_theta_min     2.36
_diffrn_reflns_theta_max     27.24
_diffrn_reflns_theta_full     27.24
_diffrn_measured_fraction_theta_max     0.993
_diffrn_measured_fraction_theta_full     0.993
_diffrn_reflns_limit_h_min     -12
_diffrn_reflns_limit_h_max     12
_diffrn_reflns_limit_k_min     -26
_diffrn_reflns_limit_k_max     25
_diffrn_reflns_limit_l_min     -13
_diffrn_reflns_limit_l_max     13
_diffrn_standards_number     0
_diffrn_standards_interval_count     0
_diffrn_standards_interval_time     0
_diffrn_standards_decay_%     0
_refine_special_details
;
Refinement of <i>F</i>^2^ against ALL reflections. The weighted <i>R</i>-factor
<i>wR</i> and goodness of fit <i>S</i> are based on <i>F</i>^2^, conventional
<i>R</i>-factors <i>R</i> are based on <i>F</i>, with <i>F</i> set to zero for
negative <i>F</i>^2^. The threshold expression of <i>F</i>^2^ >
\s(<i>F</i>^2^) is used only for calculating <i>R</i>-factors(gt) <i>etc</i>.
and is not relevant to the choice of reflections for refinement.
<i>R</i>-factors based on <i>F</i>^2^ are statistically about twice as large
as those based on <i>F</i>, and <i>R</i>-factors based on ALL data will be
even larger.
;
_reflns_number_total     4203
_reflns_number_gt     2597
_reflns_threshold_expression     I>2sigma(I)
_refine_ls_structure_factor_coef     Fsqd
_refine_ls_matrix_type     full
_refine_ls_R_factor_all     0.0756
_refine_ls_R_factor_gt     0.0416
_refine_ls_wR_factor_gt     0.0946
_refine_ls_wR_factor_ref     0.0997
_refine_ls_goodness_of_fit_ref     0.894
_refine_ls_restrained_S_all     0.894
_refine_ls_number_reflns     4203
_refine_ls_number_parameters     220
_refine_ls_number_restraints     0
_refine_ls_hydrogen_treatment     constr
_refine_ls_weighting_scheme     calc
_refine_ls_weighting_details
                 'calc w=1/[\s^2^(Fo^2^)+(0.0535P)^2^] where P=(Fo^2^+2Fc^2^)/3'
_atom_sites_solution_hydrogens     difmap
_atom_sites_solution_primary     direct
_atom_sites_solution_secondary     difmap
_refine_ls_shift/su_max     0
_refine_ls_shift/su_mean     0
_refine_diff_density_max     0.367
_refine_diff_density_min     -0.244
_refine_ls_extinction_method     none
_refine_ls_extinction_coef     ?
loop_
    _atom_type_symbol
    _atom_type_description
    _atom_type_scat_dispersion_real
    _atom_type_scat_dispersion_imag
    _atom_type_scat_source
    'C' 'C' 0.0033 0.0016
                         'International Tables Vol C Tables 4.2.6.8 and 6.1.1.4'
    'H' 'H' 0.0000 0.0000
                         'International Tables Vol C Tables 4.2.6.8 and 6.1.1.4'
    'O' 'O' 0.0106 0.0060
                         'International Tables Vol C Tables 4.2.6.8 and 6.1.1.4'
    'Si' 'Si' 0.0817 0.0704
                         'International Tables Vol C Tables 4.2.6.8 and 6.1.1.4'
_computing_data_collection     'CrysAlis CCD (Oxford Diffraction, 2006)'
_computing_cell_refinement     'CrysAlis RED (Oxford Diffraction, 2006)'
_computing_data_reduction     'CrysAlis RED (Oxford Diffraction, 2006)'
_computing_structure_solution     'SHELXS97 (Sheldrick, 2008)'
_computing_structure_refinement     'SHELXL97 (Sheldrick, 2008)'
_computing_molecular_graphics     'ORTEP-3 (Farrugia, 1997)'
_computing_publication_material     'SHELXL97 (Sheldrick, 2008)'
loop_
    _atom_site_type_symbol
    _atom_site_label
    _atom_site_fract_x
    _atom_site_fract_y
    _atom_site_fract_z
    _atom_site_U_iso_or_equiv
    _atom_site_adp_type
    _atom_site_calc_flag
    _atom_site_refinement_flags
    _atom_site_occupancy
    _atom_site_disorder_assembly
    _atom_site_disorder_group
    C C1 0.27284(19) 0.12279(9) 0.61661(17) 0.0278(4) Uani d . 1 . .
    C C2 0.1958(2) 0.08722(10) 0.68339(19) 0.0403(5) Uani d . 1 . .
    H H2 0.0935 0.0808 0.637 0.048 Uiso calc R 1 . .
    C C3 0.2644(3) 0.06106(11) 0.8152(2) 0.0556(6) Uani d . 1 . .
    H H3 0.2098 0.0363 0.8583 0.067 Uiso calc R 1 . .
    C C4 0.4122(3) 0.07079(12) 0.8846(2) 0.0615(7) Uani d . 1 . .
    H H4 0.4593 0.0535 0.9764 0.074 Uiso calc R 1 . .
    C C5 0.4911(3) 0.10533(11) 0.8215(2) 0.0506(6) Uani d . 1 . .
    H H5 0.5932 0.1119 0.8692 0.061 Uiso calc R 1 . .
    C C6 0.4227(2) 0.13062(9) 0.68881(19) 0.0358(5) Uani d . 1 . .
    H H6 0.4789 0.154 0.6454 0.043 Uiso calc R 1 . .
    C C7 0.27111(17) 0.23135(8) 0.41104(17) 0.0238(4) Uani d . 1 . .
    C C8 0.27112(18) 0.24872(9) 0.27948(18) 0.0285(4) Uani d . 1 . .
    H H8 0.223 0.2207 0.2017 0.034 Uiso calc R 1 . .
    C C9 0.3389(2) 0.30526(9) 0.25882(19) 0.0331(4) Uani d . 1 . .
    H H9 0.3368 0.3162 0.1678 0.04 Uiso calc R 1 . .
    C C10 0.40953(19) 0.34582(9) 0.3708(2) 0.0349(4) Uani d . 1 . .
    H H10 0.4588 0.3843 0.3576 0.042 Uiso calc R 1 . .
    C C11 0.40926(19) 0.33105(9) 0.50166(19) 0.0337(5) Uani d . 1 . .
    H H11 0.4562 0.3598 0.5784 0.04 Uiso calc R 1 . .
    C C12 0.34073(19) 0.27453(9) 0.52133(18) 0.0292(4) Uani d . 1 . .
    H H12 0.3409 0.2647 0.6122 0.035 Uiso calc R 1 . .
    C C13 -0.01766(18) 0.17492(9) 0.40683(17) 0.0262(4) Uani d . 1 . .
    C C14 -0.1271(2) 0.12846(10) 0.3473(2) 0.0400(5) Uani d . 1 . .
    H H14 -0.101 0.0856 0.3261 0.048 Uiso calc R 1 . .
    C C15 -0.2717(2) 0.14281(12) 0.3185(2) 0.0533(6) Uani d . 1 . .
    H H15 -0.3444 0.1101 0.2776 0.064 Uiso calc R 1 . .
    C C16 -0.3119(2) 0.20462(12) 0.3486(2) 0.0504(6) Uani d . 1 . .
    H H16 -0.4121 0.2147 0.3288 0.061 Uiso calc R 1 . .
    C C17 -0.2070(2) 0.25123(10) 0.4069(2) 0.0425(5) Uani d . 1 . .
    H H17 -0.2342 0.294 0.4272 0.051 Uiso calc R 1 . .
    C C18 -0.0612(2) 0.23652(9) 0.43663(18) 0.0315(4) Uani d . 1 . .
    H H18 0.0108 0.2694 0.4784 0.038 Uiso calc R 1 . .
    C C19 0.2491(2) 0.04775(9) 0.29651(19) 0.0333(4) Uani d . 1 . .
    C C20 0.2387(2) -0.01047(10) 0.3858(2) 0.0500(6) Uani d . 1 . .
    H H20A 0.2889 0.0004 0.4852 0.075 Uiso calc R 1 . .
    H H20B 0.285 -0.0493 0.3621 0.075 Uiso calc R 1 . .
    H H20C 0.1356 -0.0201 0.3679 0.075 Uiso calc R 1 . .
    C C21 0.1796(3) 0.02943(11) 0.1418(2) 0.0527(6) Uani d . 1 . .
    H H21A 0.0764 0.018 0.1196 0.079 Uiso calc R 1 . .
    H H21B 0.2311 -0.0086 0.1223 0.079 Uiso calc R 1 . .
    H H21C 0.1864 0.0671 0.0842 0.079 Uiso calc R 1 . .
    C C22 0.4025(2) 0.06981(12) 0.3291(3) 0.0613(7) Uani d . 1 . .
    H H22A 0.404 0.1062 0.2664 0.092 Uiso calc R 1 . .
    H H22B 0.4607 0.0328 0.3159 0.092 Uiso calc R 1 . .
    H H22C 0.4439 0.085 0.4267 0.092 Uiso calc R 1 . .
    O O 0.16116(12) 0.10112(6) 0.31536(11) 0.0266(3) Uani d . 1 . .
    Si Si 0.17626(5) 0.15575(2) 0.43643(5) 0.02347(13) Uani d . 1 . .
loop_
    _atom_site_aniso_label
    _atom_site_aniso_U_11
    _atom_site_aniso_U_22
    _atom_site_aniso_U_33
    _atom_site_aniso_U_12
    _atom_site_aniso_U_13
    _atom_site_aniso_U_23
    C1 0.0329(10) 0.0245(10) 0.0250(9) 0.0035(8) 0.0092(8) -0.0018(8)
    C2 0.0516(13) 0.0398(12) 0.0318(11) 0.0006(10) 0.0180(10) 0.0021(9)
    C3 0.094(2) 0.0419(14) 0.0394(13) 0.0094(13) 0.0348(14) 0.0088(11)
    C4 0.098(2) 0.0445(15) 0.0280(12) 0.0286(14) 0.0059(13) 0.0077(11)
    C5 0.0549(14) 0.0406(13) 0.0373(12) 0.0218(11) -0.0060(11) -0.0078(10)
    C6 0.0378(11) 0.0305(11) 0.0320(11) 0.0081(9) 0.0042(9) -0.0047(9)
    C7 0.0190(8) 0.0253(9) 0.0261(10) 0.0020(7) 0.0069(7) 0.0019(8)
    C8 0.0297(10) 0.0275(10) 0.0268(10) 0.0004(8) 0.0088(8) -0.0013(8)
    C9 0.0383(11) 0.0327(11) 0.0314(11) 0.0013(9) 0.0162(9) 0.0046(9)
    C10 0.0326(10) 0.0257(10) 0.0460(12) -0.0034(9) 0.0140(9) 0.0053(9)
    C11 0.0322(10) 0.0297(11) 0.0319(11) -0.0064(8) 0.0029(8) -0.0030(8)
    C12 0.0299(10) 0.0293(10) 0.0250(9) -0.0008(8) 0.0060(8) 0.0012(8)
    C13 0.0251(9) 0.0294(10) 0.0256(9) 0.0010(8) 0.0108(7) 0.0060(8)
    C14 0.0265(10) 0.0374(12) 0.0571(13) -0.0021(9) 0.0164(9) -0.0025(10)
    C15 0.0244(10) 0.0573(16) 0.0770(16) -0.0071(11) 0.0170(11) 0.0003(13)
    C16 0.0267(11) 0.0609(16) 0.0673(15) 0.0102(11) 0.0214(11) 0.0186(13)
    C17 0.0437(12) 0.0417(13) 0.0516(13) 0.0170(11) 0.0285(10) 0.0152(10)
    C18 0.0341(10) 0.0313(11) 0.0331(11) 0.0008(9) 0.0169(8) 0.0034(9)
    C19 0.0318(10) 0.0343(11) 0.0334(11) 0.0086(9) 0.0113(8) 0.0021(9)
    C20 0.0624(15) 0.0318(12) 0.0506(13) 0.0106(11) 0.0142(11) 0.0014(10)
    C21 0.0675(16) 0.0492(14) 0.0397(13) 0.0188(12) 0.0176(11) -0.0022(11)
    C22 0.0397(13) 0.0515(15) 0.0967(19) 0.0006(12) 0.0295(13) -0.0100(13)
    O 0.0239(6) 0.0260(7) 0.0280(7) 0.0030(5) 0.0070(5) -0.0026(5)
    Si 0.0205(2) 0.0252(3) 0.0237(3) -0.0009(2) 0.00684(18) -0.0001(2)
_geom_special_details
;
All e.s.d.'s (except the e.s.d. in the dihedral angle between two l.s. planes)
are estimated using the full covariance matrix. The cell e.s.d.'s are taken
into account individually in the estimation of e.s.d.'s in distances, angles
and torsion angles; correlations between e.s.d.'s in cell parameters are only
used when they are defined by crystal symmetry. An approximate (isotropic)
treatment of cell e.s.d.'s is used for estimating e.s.d.'s involving l.s.
planes.
;
loop_
    _geom_bond_atom_site_label_1
    _geom_bond_atom_site_label_2
    _geom_bond_site_symmetry_2
    _geom_bond_distance
    _geom_bond_publ_flag
    C1 C2 . 1.389(2) ?
    C1 C6 . 1.393(2) ?
    C1 Si . 1.8626(18) ?
    C2 C3 . 1.375(3) ?
    C2 H2 . 0.95 ?
    C3 C4 . 1.376(3) ?
    C3 H3 . 0.95 ?
    C4 C5 . 1.366(3) ?
    C4 H4 . 0.95 ?
    C5 C6 . 1.375(3) ?
    C5 H5 . 0.95 ?
    C6 H6 . 0.95 ?
    C7 C8 . 1.391(2) ?
    C7 C12 . 1.393(2) ?
    C7 Si . 1.8549(18) ?
    C8 C9 . 1.376(2) ?
    C8 H8 . 0.95 ?
    C9 C10 . 1.374(2) ?
    C9 H9 . 0.95 ?
    C10 C11 . 1.373(3) ?
    C10 H10 . 0.95 ?
    C11 C12 . 1.376(2) ?
    C11 H11 . 0.95 ?
    C12 H12 . 0.95 ?
    C13 C18 . 1.385(2) ?
    C13 C14 . 1.388(3) ?
    C13 Si . 1.8544(17) ?
    C14 C15 . 1.371(3) ?
    C14 H14 . 0.95 ?
    C15 C16 . 1.378(3) ?
    C15 H15 . 0.95 ?
    C16 C17 . 1.362(3) ?
    C16 H16 . 0.95 ?
    C17 C18 . 1.382(2) ?
    C17 H17 . 0.95 ?
    C18 H18 . 0.95 ?
    C19 O . 1.437(2) ?
    C19 C22 . 1.485(3) ?
    C19 C20 . 1.516(3) ?
    C19 C21 . 1.524(3) ?
    C20 H20A . 0.98 ?
    C20 H20B . 0.98 ?
    C20 H20C . 0.98 ?
    C21 H21A . 0.98 ?
    C21 H21B . 0.98 ?
    C21 H21C . 0.98 ?
    C22 H22A . 0.98 ?
    C22 H22B . 0.98 ?
    C22 H22C . 0.98 ?
    O Si . 1.6251(12) ?
loop_
    _geom_angle_atom_site_label_1
    _geom_angle_atom_site_label_2
    _geom_angle_atom_site_label_3
    _geom_angle_site_symmetry_1
    _geom_angle_site_symmetry_3
    _geom_angle
    _geom_angle_publ_flag
    C2 C1 C6 . . 117.08(17) ?
    C2 C1 Si . . 120.00(14) ?
    C6 C1 Si . . 122.90(14) ?
    C3 C2 C1 . . 121.4(2) ?
    C3 C2 H2 . . 119.3 ?
    C1 C2 H2 . . 119.3 ?
    C2 C3 C4 . . 119.9(2) ?
    C2 C3 H3 . . 120 ?
    C4 C3 H3 . . 120 ?
    C5 C4 C3 . . 120.0(2) ?
    C5 C4 H4 . . 120 ?
    C3 C4 H4 . . 120 ?
    C4 C5 C6 . . 120.0(2) ?
    C4 C5 H5 . . 120 ?
    C6 C5 H5 . . 120 ?
    C5 C6 C1 . . 121.6(2) ?
    C5 C6 H6 . . 119.2 ?
    C1 C6 H6 . . 119.2 ?
    C8 C7 C12 . . 116.97(16) ?
    C8 C7 Si . . 121.30(13) ?
    C12 C7 Si . . 121.69(13) ?
    C9 C8 C7 . . 121.87(17) ?
    C9 C8 H8 . . 119.1 ?
    C7 C8 H8 . . 119.1 ?
    C10 C9 C8 . . 119.50(17) ?
    C10 C9 H9 . . 120.3 ?
    C8 C9 H9 . . 120.3 ?
    C11 C10 C9 . . 120.31(17) ?
    C11 C10 H10 . . 119.8 ?
    C9 C10 H10 . . 119.8 ?
    C10 C11 C12 . . 119.81(17) ?
    C10 C11 H11 . . 120.1 ?
    C12 C11 H11 . . 120.1 ?
    C11 C12 C7 . . 121.52(17) ?
    C11 C12 H12 . . 119.2 ?
    C7 C12 H12 . . 119.2 ?
    C18 C13 C14 . . 116.93(16) ?
    C18 C13 Si . . 122.11(13) ?
    C14 C13 Si . . 120.89(14) ?
    C15 C14 C13 . . 121.72(19) ?
    C15 C14 H14 . . 119.1 ?
    C13 C14 H14 . . 119.1 ?
    C14 C15 C16 . . 120.1(2) ?
    C14 C15 H15 . . 120 ?
    C16 C15 H15 . . 120 ?
    C17 C16 C15 . . 119.53(19) ?
    C17 C16 H16 . . 120.2 ?
    C15 C16 H16 . . 120.2 ?
    C16 C17 C18 . . 120.27(19) ?
    C16 C17 H17 . . 119.9 ?
    C18 C17 H17 . . 119.9 ?
    C17 C18 C13 . . 121.47(18) ?
    C17 C18 H18 . . 119.3 ?
    C13 C18 H18 . . 119.3 ?
    O C19 C22 . . 110.67(16) ?
    O C19 C20 . . 109.03(15) ?
    C22 C19 C20 . . 112.45(17) ?
    O C19 C21 . . 104.93(14) ?
    C22 C19 C21 . . 109.93(17) ?
    C20 C19 C21 . . 109.56(17) ?
    C19 C20 H20A . . 109.5 ?
    C19 C20 H20B . . 109.5 ?
    H20A C20 H20B . . 109.5 ?
    C19 C20 H20C . . 109.5 ?
    H20A C20 H20C . . 109.5 ?
    H20B C20 H20C . . 109.5 ?
    C19 C21 H21A . . 109.5 ?
    C19 C21 H21B . . 109.5 ?
    H21A C21 H21B . . 109.5 ?
    C19 C21 H21C . . 109.5 ?
    H21A C21 H21C . . 109.5 ?
    H21B C21 H21C . . 109.5 ?
    C19 C22 H22A . . 109.5 ?
    C19 C22 H22B . . 109.5 ?
    H22A C22 H22B . . 109.5 ?
    C19 C22 H22C . . 109.5 ?
    H22A C22 H22C . . 109.5 ?
    H22B C22 H22C . . 109.5 ?
    C19 O Si . . 135.97(11) ?
    O Si C13 . . 102.32(7) ?
    O Si C7 . . 111.33(7) ?
    C13 Si C7 . . 109.98(8) ?
    O Si C1 . . 112.61(7) ?
    C13 Si C1 . . 111.02(8) ?
    C7 Si C1 . . 109.42(8) ?
data_global
_journal_date_recd_electronic     2009-12-02
_journal_date_accepted     2010-01-21
_journal_name_full     'Acta Crystallographica, Section E'
_journal_year     2010
_journal_volume     66
_journal_issue      2
_journal_page_first     o461
_journal_page_last     o462
_journal_paper_category     QO
_journal_coeditor_code     FB2173
_publ_contact_author_name     'Carsten Strohmann'
_publ_contact_author_address
;
Anorganische Chemie, Technische Universit\"at Dortmund, Otto-Hahn-Strasse 6,
 44227 Dortmund, Germany
;
_publ_contact_author_email     'mail@carsten-strohmann.de'
_publ_contact_author_fax     '+49 231 755 3797'
_publ_contact_author_phone     '+49 231 755 3807'
_publ_section_title
;
<i>tert</i>-Butoxytriphenylsilane
;
loop_
    _publ_author_name
    _publ_author_footnote
    _publ_author_address
    'Bauer, Jonathan O.' .
;
Anorganische Chemie, Technische Universit\"at Dortmund, Otto-Hahn-Strasse 6,
44227 Dortmund, Germany
;
    'Strohmann, Carsten' .
;
Anorganische Chemie, Technische Universit\"at Dortmund, Otto-Hahn-Strasse 6,
44227 Dortmund, Germany
;
