# Supplementary material for: tert-Butoxy­triphenyl­silane
Source: Acta Crystallogr Sect E Struct Rep Online. 2010 Jan 27;66(Pt 2):o461–2. doi: 10.1107/S1600536810002722 (PMC2979722; doi:10.1107/S1600536810002722)
Supplement: Supplementary file 2 [file e-66-0o461-Isup2.hkl]

#
# h,k,l, Fc-squared, Fo-squared, sigma(Fo-squared) and status flag
#
data_I
_shelx_title '    0549 in P2(1)/n'
_shelx_refln_list_code          4
_shelx_F_calc_maximum      160.72
_exptl_crystal_F_000       712.00
_reflns_d_resolution_high  0.7765
 
loop_
 _symmetry_equiv_pos_as_xyz
 'x, y, z'
 '-x+1/2, y+1/2, -z+1/2'
 '-x, -y, -z'
 'x-1/2, -y-1/2, z-1/2'
 
_cell_length_a     9.8054
_cell_length_b    20.2014
_cell_length_c    10.2310
_cell_angle_alpha  90.000
_cell_angle_beta  111.311
_cell_angle_gamma  90.000
 
_shelx_F_squared_multiplier     1.000
 
loop_
 _refln_index_h
 _refln_index_k
 _refln_index_l
 _refln_F_squared_calc
 _refln_F_squared_meas
 _refln_F_squared_sigma
 _refln_observed_status
   2   0   0    21910.92    22084.83    171.24 o
   4   0   0      379.98      475.70     12.01 o
   6   0   0       14.69       13.90     11.70 o
   8   0   0      188.36      211.02     19.42 o
  10   0   0        0.65       11.04     20.48 o
   1   1   0      297.79      289.09      4.44 o
   2   1   0     5996.25     6087.55     17.62 o
   3   1   0     5704.10     5323.24     27.72 o
   4   1   0     4003.07     4021.81     28.39 o
   5   1   0      399.60      359.98      9.54 o
   6   1   0        2.31        5.99      8.98 o
   7   1   0      300.38      258.90     10.88 o
   8   1   0      466.81      436.12     15.56 o
   9   1   0      366.05      339.71     15.17 o
  10   1   0      385.40      414.90     19.14 o
  11   1   0       75.44       55.95     18.00 o
   1   2   0     6720.04     6602.17     20.70 o
   2   2   0       16.95       15.83      4.03 o
   3   2   0     1437.63     1606.97     11.45 o
   4   2   0        6.48        3.81      6.28 o
   5   2   0       41.90       23.39      7.51 o
   6   2   0      316.52      283.20     11.10 o
   7   2   0      558.13      563.95     14.12 o
   8   2   0      230.82      213.51     13.78 o
   9   2   0      113.06      129.96     13.97 o
  10   2   0        1.39        4.49     15.44 o
  11   2   0      108.51      131.42     20.15 o
   1   3   0     5324.59     5294.34     15.08 o
   2   3   0      948.86      881.60      7.99 o
   3   3   0     1084.75     1059.16      8.77 o
   4   3   0     5908.63     5951.26     40.87 o
   5   3   0       93.42      106.30      8.75 o
   6   3   0      501.89      497.09     12.14 o
   7   3   0      472.92      444.50     14.64 o
   8   3   0      144.18      148.24     12.89 o
   9   3   0      400.05      410.74     16.49 o
  10   3   0       14.47        2.47     15.02 o
  11   3   0      301.33      311.55     21.97 o
   0   4   0     2391.22     2422.91     14.62 o
   1   4   0    15762.06    15623.31     81.29 o
   2   4   0     3847.08     3848.06     20.88 o
   3   4   0     1406.11     1411.26     10.34 o
   4   4   0     1807.59     1851.27     16.32 o
   5   4   0      164.13      176.79      8.44 o
   6   4   0      376.73      355.84     12.82 o
   7   4   0       72.98       62.32     12.24 o
   8   4   0       30.72       54.65     11.82 o
   9   4   0        5.49        6.02     12.32 o
  10   4   0       62.18       57.90     15.23 o
  11   4   0        0.31       -3.75     15.87 o
   1   5   0     4283.82     4168.92     23.12 o
   2   5   0      608.99      682.62      7.37 o
   3   5   0      435.84      478.42      8.04 o
   4   5   0     2559.52     2752.93     29.02 o
   5   5   0       30.28       31.73      7.78 o
   6   5   0      605.36      629.75     16.46 o
   7   5   0       13.43       12.12     14.50 o
   8   5   0        8.39        8.98     14.04 o
   9   5   0        5.38       -1.96     14.48 o
  10   5   0       39.67       56.76     15.23 o
  11   5   0       11.83        7.63     15.73 o
   0   6   0     1138.47     1218.32     14.70 o
   1   6   0       63.92       90.01      5.52 o
   2   6   0      255.68      315.01      6.31 o
   3   6   0      200.22      216.99      7.12 o
   4   6   0      213.55      193.24      7.79 o
   5   6   0      742.86      663.63     12.57 o
   6   6   0      369.26      325.42     14.27 o
   7   6   0     1321.90     1294.69     27.09 o
   8   6   0       93.65      114.78     15.09 o
   9   6   0      104.27       96.25     16.80 o
  10   6   0       33.50       31.60     14.71 o
  11   6   0       49.48       65.90     16.76 o
   1   7   0     1435.97     1506.44     15.04 o
   2   7   0      243.92      223.20      5.98 o
   3   7   0      408.34      426.41      8.89 o
   4   7   0      617.70      594.75      9.85 o
   5   7   0        5.00        0.18      7.51 o
   6   7   0      565.33      541.57     15.90 o
   7   7   0        4.00        2.59     16.24 o
   8   7   0       81.15       84.79     16.18 o
   9   7   0        0.57        4.92     15.07 o
  10   7   0        2.41        2.12     14.62 o
  11   7   0      178.02      237.26     19.66 o
   0   8   0     1597.40     1718.81     26.08 o
   1   8   0        2.41       -0.92      6.44 o
   2   8   0      735.64      830.16     10.71 o
   3   8   0       86.30       64.42      6.57 o
   4   8   0      334.75      335.17      8.68 o
   5   8   0      846.28      783.52     14.45 o
   6   8   0      100.21      101.60     13.16 o
   7   8   0     1001.80      943.91     24.97 o
   8   8   0       14.24       20.24     16.41 o
   9   8   0       61.76       55.37     15.87 o
  10   8   0       33.22       28.08     16.06 o
  11   8   0       78.38       76.86     19.62 o
   1   9   0      384.31      400.31      9.89 o
   2   9   0      137.88      175.40      8.73 o
   3   9   0       40.26       58.58      6.74 o
   4   9   0        4.95        2.70      6.24 o
   5   9   0      512.11      450.63     11.37 o
   6   9   0       41.37       37.15     10.43 o
   7   9   0       83.14       87.98     16.76 o
   8   9   0      238.94      227.10     18.98 o
   9   9   0       21.89       16.44     15.55 o
  10   9   0       59.00       77.35     18.12 o
  11   9   0      145.05       84.66     33.37 o
   0  10   0     2465.62     2595.52     36.16 o
   1  10   0      313.87      319.04     10.89 o
   2  10   0      636.44      597.98     11.67 o
   3  10   0       94.54       99.19      7.26 o
   4  10   0      114.16       98.56      8.26 o
   5  10   0      275.10      285.11      9.74 o
   6  10   0      495.05      463.62     15.56 o
   7  10   0       38.50       30.80     12.88 o
   8  10   0       43.57       44.32     16.97 o
   9  10   0        0.09        0.14     17.01 o
  10  10   0        9.51       10.21     19.87 o
   1  11   0       65.42       77.62      9.56 o
   2  11   0      296.01      319.80     10.67 o
   3  11   0       41.60       39.68      8.89 o
   4  11   0      707.26      683.09     15.91 o
   5  11   0      167.20      142.33      9.29 o
   6  11   0        2.23       -3.69     12.33 o
   7  11   0      122.71      123.17     17.14 o
   8  11   0      291.27      259.73     20.42 o
   9  11   0      101.16       88.09     17.91 o
  10  11   0       35.63       33.00     19.90 o
   0  12   0     1071.48     1141.31     29.57 o
   1  12   0      470.62      463.04     13.06 o
   2  12   0        7.54        8.37      8.82 o
   3  12   0      261.12      247.24     12.85 o
   4  12   0        1.02        0.56      8.87 o
   5  12   0       37.59       33.10      9.42 o
   6  12   0       26.67       19.74     12.48 o
   7  12   0        0.24       -5.85     13.04 o
   8  12   0      150.02      147.32     20.80 o
   9  12   0       20.27       12.35     21.32 o
  10  12   0       43.17       57.00     22.59 o
   1  13   0      292.31      314.72     12.65 o
   2  13   0      367.17      359.73     11.91 o
   3  13   0      177.26      178.99     13.11 o
   4  13   0      109.96      105.19     12.98 o
   5  13   0       94.75       84.49     14.12 o
   6  13   0      297.23      304.55     16.04 o
   7  13   0        1.17       -3.36     21.37 o
   8  13   0       85.48       77.46     20.09 o
   9  13   0      169.77      221.71     31.05 o
  10  13   0       83.29      121.80     56.91 o
   0  14   0        0.86       -1.67     16.70 o
   1  14   0      231.09      219.70     12.76 o
   2  14   0       66.48       79.65     10.29 o
   3  14   0      102.66      100.91     13.07 o
   4  14   0      220.70      226.44     14.76 o
   5  14   0     1326.07     1342.19     25.42 o
   6  14   0       79.62       77.96     14.06 o
   7  14   0      871.22      952.86     31.82 o
   8  14   0       41.30       56.30     19.94 o
   9  14   0        5.23       21.18     26.11 o
   1  15   0     1126.08     1144.98     19.44 o
   2  15   0      536.34      518.73     14.30 o
   3  15   0      644.42      633.46     17.96 o
   4  15   0      925.03      921.79     20.42 o
   5  15   0        4.54        0.05     13.78 o
   6  15   0      327.38      307.29     22.81 o
   7  15   0      114.46       98.98     24.54 o
   8  15   0        0.15       -0.14     33.25 o
   9  15   0      110.95      162.29     30.62 o
   0  16   0       60.75       51.20     24.69 o
   1  16   0      298.91      282.05     14.36 o
   2  16   0       11.73       11.33     10.57 o
   3  16   0     1134.41     1108.40     21.45 o
   4  16   0      247.60      273.70     17.14 o
   5  16   0        0.57        1.78     13.88 o
   6  16   0      838.68      924.81     30.29 o
   7  16   0       40.66       54.24     25.36 o
   8  16   0      304.28      343.38     36.87 o
   9  16   0       62.06       46.24     46.87 o
   1  17   0        9.05       19.51     11.98 o
   2  17   0      910.26      936.26     22.62 o
   3  17   0      626.10      617.20     19.89 o
   4  17   0      526.28      487.97     19.99 o
   5  17   0      125.27      150.09     20.64 o
   6  17   0       64.04       51.89     20.37 o
   7  17   0       17.18       10.29     24.15 o
   8  17   0        0.26       -3.02     25.60 o
   0  18   0       57.51       51.93     18.51 o
   1  18   0      202.85      216.89     12.79 o
   2  18   0       19.50       21.64     13.13 o
   3  18   0        6.34        7.57     15.41 o
   4  18   0        5.30        1.90     15.01 o
   5  18   0      213.83      228.89     23.17 o
   6  18   0        5.74        5.04     20.42 o
   7  18   0      438.29      423.71     30.62 o
   8  18   0       33.58       37.77     30.00 o
   1  19   0       32.87       34.44     12.56 o
   2  19   0      356.50      366.72     20.92 o
   3  19   0      350.50      347.27     20.09 o
   4  19   0       56.20       58.68     19.82 o
   5  19   0        2.63       27.17     21.10 o
   6  19   0       12.63       18.88     21.84 o
   7  19   0       53.69       67.85     27.61 o
   0  20   0      107.25      107.27     20.04 o
   1  20   0       22.17       13.39     16.20 o
   2  20   0      371.99      390.06     21.45 o
   3  20   0        7.62       12.39     16.71 o
   4  20   0       14.64       24.84     21.71 o
   5  20   0      102.83      118.97     23.15 o
   6  20   0      126.28      106.45     22.32 o
   7  20   0       45.97       64.64     27.39 o
   1  21   0       10.11        9.00     18.66 o
   2  21   0      246.21      272.53     18.11 o
   3  21   0       11.34       19.64     20.18 o
   4  21   0       69.32       83.48     23.08 o
   5  21   0        9.48       15.24     22.46 o
   6  21   0        0.15        4.10     23.42 o
   0  22   0      144.88      142.46     26.76 o
   1  22   0        5.39        6.69     15.06 o
   2  22   0       34.47       16.50     18.77 o
   3  22   0        0.25        8.88     21.41 o
   4  22   0       38.09       60.36     24.16 o
   5  22   0       80.35       75.59     23.07 o
   6  22   0       35.08       42.98     43.16 o
   1  23   0        5.11       10.33     18.57 o
   2  23   0        0.37        0.19     21.29 o
   3  23   0      118.84      135.79     25.94 o
   4  23   0       34.08       48.04     24.76 o
   5  23   0        0.59        8.58     35.26 o
   0  24   0        0.40        4.76     26.50 o
   1  24   0      109.61      110.77     23.73 o
   2  24   0        3.66        3.29     29.39 o
   3  24   0       42.28       61.75     21.85 o
   4  24   0       14.25       16.65     29.64 o
   1  25   0       17.00       37.56     22.84 o
   2  25   0       17.91       33.54     26.96 o
   3  25   0        7.81       -2.59     31.66 o
   0  26   0       31.62        7.94     53.34 o
 -11   0   1      534.23      536.34     32.71 o
  -9   0   1      467.41      398.46     22.99 o
  -7   0   1      310.75      250.15     12.73 o
  -5   0   1     3147.47     3265.39     36.03 o
  -3   0   1      530.90      569.11     11.51 o
  -1   0   1       49.13       26.81      5.80 o
   1   0   1     2811.26     2986.22     24.67 o
   3   0   1      117.38      139.00     10.87 o
   5   0   1       10.19        7.55     12.28 o
   7   0   1      343.68      342.76     20.04 o
   9   0   1      185.92      198.92     20.13 o
  11   0   1       20.10       27.23     27.52 o
 -12   1   1       45.67       67.75     22.05 o
 -11   1   1       46.34       55.25     15.33 o
 -10   1   1       19.76       26.71     13.12 o
  -9   1   1      335.68      368.94     15.65 o
  -8   1   1       46.79       59.15     12.13 o
  -7   1   1      407.82      392.76      9.93 o
  -6   1   1       14.61       20.30      6.56 o
  -5   1   1      498.59      483.47      8.37 o
  -4   1   1     1652.07     1680.09     12.20 o
  -3   1   1      590.51      616.09      6.66 o
  -2   1   1     9951.17     9792.06     23.80 o
  -1   1   1     8491.05     8152.86     45.24 o
   0   1   1     3051.30     3006.02     12.44 o
   1   1   1      412.55      387.84      5.37 o
   2   1   1       22.73       43.81      5.45 o
   3   1   1      264.15      350.56      8.21 o
   4   1   1      280.49      222.65     10.06 o
   5   1   1      503.85      455.51     12.40 o
   6   1   1      509.57      497.81     14.21 o
   7   1   1       58.34       53.25     11.57 o
   8   1   1        0.81        3.23     11.40 o
   9   1   1        2.63        2.07     12.31 o
  10   1   1       87.19       83.16     17.25 o
  11   1   1      214.18      210.17     21.81 o
 -12   2   1       82.98       87.67     24.36 o
 -11   2   1       34.37       45.30     15.19 o
 -10   2   1      779.26      750.76     23.21 o
  -9   2   1       75.82       80.15     13.04 o
  -8   2   1      102.79       70.42     12.27 o
  -7   2   1       10.85       21.72      7.29 o
  -6   2   1      731.53      789.18     11.05 o
  -5   2   1      226.55      237.13      8.37 o
  -4   2   1     2742.95     2934.13     18.91 o
  -3   2   1      696.05      788.98      7.56 o
  -2   2   1      269.61      286.97      5.36 o
  -1   2   1      524.36      451.15      4.70 o
   0   2   1      174.31      177.44      3.15 o
   1   2   1      110.34      127.05      4.91 o
   2   2   1     7433.01     7538.56     40.96 o
   3   2   1       56.99       75.79      5.61 o
   4   2   1      145.53      144.95      7.98 o
   5   2   1       58.04       56.57      8.35 o
   6   2   1      154.56      156.27     11.87 o
   7   2   1        0.86       12.78     11.19 o
   8   2   1       35.43       38.95     11.53 o
   9   2   1       47.67       48.63     13.97 o
  10   2   1      207.68      240.15     19.98 o
  11   2   1       16.97       10.34     18.00 o
 -12   3   1        2.92        5.11     27.79 o
 -11   3   1        6.06        6.75     15.04 o
 -10   3   1      164.11      176.83     15.41 o
  -9   3   1      186.93      182.02     13.83 o
  -8   3   1      192.66      215.19     14.08 o
  -7   3   1      341.55      316.93      9.53 o
  -6   3   1      736.28      636.21     14.02 o
  -5   3   1      580.93      567.37     10.38 o
  -4   3   1      770.65      876.67      9.88 o
  -3   3   1      318.14      269.78      5.51 o
  -2   3   1     6259.64     6230.63     18.96 o
  -1   3   1     2276.99     2173.53     11.81 o
   0   3   1     3883.57     3613.06     10.00 o
   1   3   1      764.82      795.79      7.60 o
   2   3   1       89.68      118.74      7.17 o
   3   3   1     1171.60     1098.46      9.60 o
   4   3   1      112.40       89.71      7.26 o
   5   3   1       90.99       61.29      8.56 o
   6   3   1     1728.27     1678.65     19.30 o
   7   3   1        8.93        8.53     11.26 o
   8   3   1      230.13      234.42     13.28 o
   9   3   1       75.23       69.02     14.14 o
  10   3   1      143.47      151.26     17.04 o
  11   3   1        6.44       16.54     19.36 o
 -11   4   1       92.65       93.98     16.63 o
 -10   4   1      110.29      148.39     15.67 o
  -9   4   1        1.90        4.31     12.75 o
  -8   4   1       41.02       45.45     12.14 o
  -7   4   1        0.00        3.80     10.63 o
  -6   4   1       11.82        9.68      8.27 o
  -5   4   1     4513.61     4741.92     35.47 o
  -4   4   1       58.82       82.95      5.81 o
  -3   4   1     8612.84     8713.79     37.39 o
  -2   4   1     1068.06     1004.50      8.23 o
  -1   4   1     5148.21     4994.21     24.59 o
   0   4   1      449.69      498.55      5.21 o
   1   4   1     2456.35     2453.81     12.00 o
   2   4   1     2735.66     2622.82     19.23 o
   3   4   1      153.56      129.21      6.54 o
   4   4   1     2938.29     3039.15     18.53 o
   5   4   1       66.17       79.77      8.77 o
   6   4   1       60.14       48.77      9.76 o
   7   4   1     1869.15     1792.34     24.45 o
   8   4   1       21.64       11.37     11.31 o
   9   4   1      504.90      542.00     19.88 o
  10   4   1      452.76      446.49     20.09 o
  11   4   1       13.28       34.03     18.94 o
 -11   5   1        6.54       11.82     15.67 o
 -10   5   1       36.85       26.82     14.55 o
  -9   5   1      500.79      490.38     18.94 o
  -8   5   1       10.94       15.66     15.18 o
  -7   5   1      558.78      504.75     19.01 o
  -6   5   1       25.81       17.57      9.03 o
  -5   5   1       22.19       33.28      6.37 o
  -4   5   1     2627.03     2726.20     14.90 o
  -3   5   1      347.89      357.04      5.86 o
  -2   5   1      113.14      105.22      5.05 o
  -1   5   1     6420.69     6565.08     21.18 o
   0   5   1       17.77        8.51      4.66 o
   1   5   1     1434.68     1419.92     10.41 o
   2   5   1      981.51     1025.40     10.54 o
   3   5   1      449.19      495.28      8.87 o
   4   5   1      129.80      122.08      8.62 o
   5   5   1      109.64      111.66     10.43 o
   6   5   1        9.80       10.84     10.71 o
   7   5   1      254.99      264.84     16.72 o
   8   5   1        5.59        0.36     13.80 o
   9   5   1      511.72      465.75     19.72 o
  10   5   1        5.26        8.81     15.15 o
  11   5   1       29.45       57.74     21.88 o
 -11   6   1       15.62       39.00     15.30 o
 -10   6   1      106.64      129.28     16.66 o
  -9   6   1       13.12        7.24     13.60 o
  -8   6   1       24.50       26.00     15.63 o
  -7   6   1       13.54       14.40     10.15 o
  -6   6   1      870.42      898.27     14.96 o
  -5   6   1     1394.49     1299.57     12.57 o
  -4   6   1      893.63      975.55      9.84 o
  -3   6   1      660.63      659.99      7.60 o
  -2   6   1      433.42      449.73      7.35 o
  -1   6   1     2238.17     2177.98     13.21 o
   0   6   1      528.99      483.39      7.43 o
   1   6   1        0.48        6.02      5.85 o
   2   6   1      487.75      494.00      7.17 o
   3   6   1      211.03      166.47      6.77 o
   4   6   1      374.49      430.93     10.92 o
   5   6   1      401.32      397.93     12.61 o
   6   6   1       47.65       48.99     11.25 o
   7   6   1      670.65      598.28     20.47 o
   8   6   1        0.12        2.32     15.04 o
   9   6   1      282.29      242.39     17.54 o
  10   6   1        8.11       13.40     14.77 o
  11   6   1        9.13        3.96     28.17 o
 -11   7   1        9.42        3.97     17.77 o
 -10   7   1        6.93        5.02     14.49 o
  -9   7   1       44.00       63.68     14.51 o
  -8   7   1      114.25      104.28     16.42 o
  -7   7   1       42.86       40.06     10.95 o
  -6   7   1      133.73      113.93      9.06 o
  -5   7   1       47.19       52.20      7.54 o
  -4   7   1        2.29        0.64      5.43 o
  -3   7   1     1438.27     1619.79     11.12 o
  -2   7   1     2832.91     2797.04     17.88 o
  -1   7   1     1988.39     2133.05     14.22 o
   0   7   1     1622.03     1699.24     11.92 o
   1   7   1      330.57      342.80      8.27 o
   2   7   1      178.02      183.55      6.50 o
   3   7   1      196.06      186.14      7.42 o
   4   7   1        5.81       10.14      7.22 o
   5   7   1      141.42      139.20     10.21 o
   6   7   1     1157.02     1147.91     19.14 o
   7   7   1       87.84       86.25     15.43 o
   8   7   1      352.28      374.23     18.62 o
   9   7   1      244.18      237.81     18.89 o
  10   7   1       39.11       52.70     16.34 o
 -11   8   1        3.27        2.04     18.00 o
 -10   8   1       55.67       77.60     17.09 o
  -9   8   1       24.86       48.70     16.39 o
  -8   8   1       94.67       95.22     15.84 o
  -7   8   1       50.83       42.47     12.10 o
  -6   8   1      371.83      337.75     12.65 o
  -5   8   1      188.56      206.09      8.25 o
  -4   8   1      580.73      701.08      9.91 o
  -3   8   1      192.20      188.95      6.87 o
  -2   8   1       43.58       74.96      6.01 o
  -1   8   1       59.37       59.76      7.60 o
   0   8   1       80.52       54.37      6.51 o
   1   8   1        0.48        0.73      7.14 o
   2   8   1      344.88      308.08      9.96 o
   3   8   1      614.78      674.46     10.78 o
   4   8   1      294.22      315.86     10.44 o
   5   8   1       15.81        5.49      8.30 o
   6   8   1       43.36       34.77     15.18 o
   7   8   1       39.17       32.04     16.81 o
   8   8   1       70.79       66.09     15.90 o
   9   8   1       17.64       14.85     16.51 o
  10   8   1       92.76       77.66     16.54 o
 -11   9   1       45.48       27.50     21.64 o
 -10   9   1        0.72        9.45     17.16 o
  -9   9   1      190.63      200.02     19.70 o
  -8   9   1       11.90       16.98     15.15 o
  -7   9   1       78.97       73.78     12.75 o
  -6   9   1     1802.31     1753.96     19.07 o
  -5   9   1        1.73        8.72      7.31 o
  -4   9   1        0.39        1.27      5.86 o
  -3   9   1      954.52     1069.47     14.82 o
  -2   9   1       41.82       56.88      7.03 o
  -1   9   1      774.60      800.11     14.33 o
   0   9   1      136.41      147.71      8.44 o
   1   9   1      179.58      180.75      6.64 o
   2   9   1       50.24       74.31      8.93 o
   3   9   1      651.09      712.46     11.66 o
   4   9   1       14.95       10.23      7.09 o
   5   9   1       14.00       25.30      8.41 o
   6   9   1     1438.14     1423.62     27.72 o
   7   9   1       46.31       49.30     16.16 o
   8   9   1      126.30      126.29     16.57 o
   9   9   1       53.56       52.57     16.30 o
  10   9   1        3.38       -1.95     22.68 o
 -11  10   1       12.44       24.34     25.60 o
 -10  10   1        4.51       15.40     28.88 o
  -9  10   1       66.05       62.66     18.72 o
  -8  10   1      176.03      160.28     19.17 o
  -7  10   1        3.54        3.20     12.58 o
  -6  10   1       46.46       50.10     10.26 o
  -5  10   1       84.80       82.02      7.89 o
  -4  10   1       26.06       24.70      6.19 o
  -3  10   1      151.49      144.24      8.84 o
  -2  10   1     2786.26     2932.85     19.19 o
  -1  10   1        0.12        2.53     11.92 o
   0  10   1      319.75      317.20      9.85 o
   1  10   1       13.51        4.55      6.44 o
   2  10   1       31.08       47.54     10.08 o
   3  10   1      803.91      796.69     13.64 o
   4  10   1       26.26       25.34      7.77 o
   5  10   1      630.66      580.04     12.61 o
   6  10   1       69.95       73.07     15.29 o
   7  10   1        0.03       -3.25     14.84 o
   8  10   1      153.41      128.10     18.18 o
   9  10   1      360.37      378.09     21.49 o
  10  10   1       33.24       54.34     18.48 o
 -10  11   1        0.00        9.43     27.88 o
  -9  11   1      565.48      554.62     34.08 o
  -8  11   1      119.56       74.67     17.70 o
  -7  11   1      172.30      170.80     14.51 o
  -6  11   1      933.05      875.73     19.19 o
  -5  11   1       72.42       85.48      8.00 o
  -4  11   1        0.33        2.91      9.60 o
  -3  11   1        2.76        0.58      8.18 o
  -2  11   1       10.06        9.42      8.00 o
  -1  11   1      362.52      385.13     14.88 o
   0  11   1       27.66       38.29     10.51 o
   1  11   1     1095.22     1014.80     13.79 o
   2  11   1       34.73       59.23     12.25 o
   3  11   1       46.87       47.29     11.67 o
   4  11   1       62.39       69.92      8.63 o
   5  11   1      693.36      658.50     16.39 o
   6  11   1       51.88       57.05     15.13 o
   7  11   1       32.33       27.19     14.73 o
   8  11   1      152.85      159.42     18.87 o
   9  11   1        5.79        4.90     17.42 o
  10  11   1        0.91        1.66     22.59 o
 -10  12   1       75.96       59.12     25.61 o
  -9  12   1       48.35       28.21     23.91 o
  -8  12   1      156.57      144.16     20.59 o
  -7  12   1       18.14       10.84     13.01 o
  -6  12   1        0.92       -2.50     11.41 o
  -5  12   1     1124.68     1080.07     16.24 o
  -4  12   1       40.41       39.21     10.49 o
  -3  12   1      503.65      452.90     11.67 o
  -2  12   1       52.42       45.14      8.61 o
  -1  12   1        7.23        6.73     10.21 o
   0  12   1      224.36      258.77     13.13 o
   1  12   1     1155.98     1166.48     15.77 o
   2  12   1      941.90      917.83     19.36 o
   3  12   1      325.65      335.72     16.36 o
   4  12   1     1120.25     1078.85     17.39 o
   5  12   1      715.72      674.76     20.62 o
   6  12   1       11.55       22.20     15.90 o
   7  12   1      107.31       93.76     16.94 o
   8  12   1        5.29       13.23     18.59 o
   9  12   1      142.86      181.42     18.76 o
  10  12   1       35.76       22.60     32.06 o
 -10  13   1        0.22       -7.30     27.27 o
  -9  13   1      111.50       96.18     27.59 o
  -8  13   1      129.99      144.20     29.51 o
  -7  13   1       47.56       29.89     17.38 o
  -6  13   1      202.46      189.99     13.74 o
  -5  13   1        0.82        3.46     11.55 o
  -4  13   1        1.95        6.74     11.21 o
  -3  13   1        6.09        8.15      9.10 o
  -2  13   1       62.04       52.46      9.57 o
  -1  13   1      122.61      126.68     12.18 o
   0  13   1      322.81      306.52     15.52 o
   1  13   1       13.25       11.08      9.63 o
   2  13   1      500.76      493.29     17.87 o
   3  13   1       19.47       16.65     12.46 o
   4  13   1      243.33      223.02     15.62 o
   5  13   1      403.74      366.98     17.85 o
   6  13   1       58.33       63.42     14.82 o
   7  13   1      163.12      164.21     21.16 o
   8  13   1      103.45      111.12     20.32 o
   9  13   1        2.54        1.25     19.24 o
 -10  14   1      232.45      251.35     59.59 o
  -9  14   1        2.41       21.18     30.66 o
  -8  14   1        1.19        9.31     22.76 o
  -7  14   1        7.99       14.17     22.05 o
  -6  14   1       28.54       36.74     17.02 o
  -5  14   1       21.54       16.45     11.72 o
  -4  14   1      432.96      414.12     16.54 o
  -3  14   1      331.57      328.16     11.88 o
  -2  14   1      478.80      482.24     13.21 o
  -1  14   1      167.57      184.45     13.00 o
   0  14   1      374.16      373.29     16.83 o
   1  14   1      773.78      712.43     17.35 o
   2  14   1     1173.58     1164.54     22.69 o
   3  14   1        0.48        1.90     13.71 o
   4  14   1      198.40      191.40     15.67 o
   5  14   1       13.71       21.94     14.00 o
   6  14   1      129.24      141.82     17.47 o
   7  14   1        1.88        2.32     20.42 o
   8  14   1      119.34      116.37     21.70 o
   9  14   1       27.96       62.57     28.17 o
  -9  15   1      273.28      326.19     32.65 o
  -8  15   1      157.30      155.52     26.85 o
  -7  15   1      544.98      538.70     29.83 o
  -6  15   1      332.64      353.24     23.02 o
  -5  15   1      242.24      264.38     15.29 o
  -4  15   1      127.83      137.76     14.43 o
  -3  15   1        6.21       12.61      9.61 o
  -2  15   1       42.12       36.84     10.36 o
  -1  15   1       69.13       71.89     10.72 o
   0  15   1        7.03       -3.52     12.81 o
   1  15   1      562.97      525.94     14.50 o
   2  15   1        0.02        4.79     15.12 o
   3  15   1       94.79       89.81     14.58 o
   4  15   1        5.83        1.81     13.71 o
   5  15   1      228.99      237.16     17.51 o
   6  15   1        6.89       13.05     14.99 o
   7  15   1       89.04      109.00     27.47 o
   8  15   1       11.66        3.95     28.61 o
   9  15   1       20.00       32.60     51.68 o
  -9  16   1       28.09       54.19     35.97 o
  -8  16   1        2.01        8.47     25.16 o
  -7  16   1        1.67        2.37     23.38 o
  -6  16   1      224.14      265.90     21.94 o
  -5  16   1      400.17      419.52     23.43 o
  -4  16   1        0.19       -2.97     12.86 o
  -3  16   1      334.96      361.27     12.99 o
  -2  16   1       25.67       26.65     10.64 o
  -1  16   1      293.14      281.98     12.92 o
   0  16   1      286.83      273.82     16.06 o
   1  16   1      257.45      244.19     13.02 o
   2  16   1      104.06      106.83     15.81 o
   3  16   1       27.88       25.91     14.21 o
   4  16   1       13.02       11.23     13.50 o
   5  16   1       41.86       31.35     14.59 o
   6  16   1       48.06       23.39     19.94 o
   7  16   1        8.76       11.18     31.22 o
   8  16   1       10.41       26.21     28.39 o
  -8  17   1      146.32      141.91     27.42 o
  -7  17   1      226.78      303.03     28.76 o
  -6  17   1      113.15      146.60     20.62 o
  -5  17   1       23.00       11.38     19.36 o
  -4  17   1       74.95       53.22     14.10 o
  -3  17   1      168.74      161.59     13.43 o
  -2  17   1      448.54      460.97     14.61 o
  -1  17   1     1256.23     1251.41     19.26 o
   0  17   1        1.98        7.11     15.01 o
   1  17   1      639.75      597.26     15.68 o
   2  17   1       28.06       45.87     15.30 o
   3  17   1      124.24      135.44     14.78 o
   4  17   1      216.08      199.24     18.02 o
   5  17   1      658.11      614.08     22.98 o
   6  17   1      293.36      284.95     24.93 o
   7  17   1        1.83        9.80     27.80 o
   8  17   1       36.47       47.79     32.08 o
  -8  18   1       30.98       19.36     26.82 o
  -7  18   1       29.78       16.51     24.07 o
  -6  18   1      228.60      209.54     23.22 o
  -5  18   1       12.57        0.64     19.30 o
  -4  18   1       94.91      104.92     20.85 o
  -3  18   1        7.20        9.46     14.31 o
  -2  18   1       19.53       36.39     12.68 o
  -1  18   1       32.11       25.20     11.53 o
   0  18   1      175.91      164.76     14.28 o
   1  18   1       31.03       27.06     13.55 o
   2  18   1     1811.81     1749.86     31.59 o
   3  18   1        8.25        3.20     13.72 o
   4  18   1      205.88      219.65     18.60 o
   5  18   1       75.00       69.63     21.16 o
   6  18   1       50.54       43.56     21.27 o
   7  18   1       24.64       42.46     31.65 o
  -8  19   1      185.04      235.41     43.55 o
  -7  19   1       16.50       18.86     24.07 o
  -6  19   1      334.15      347.72     24.45 o
  -5  19   1       26.38       22.53     20.67 o
  -4  19   1        2.15       10.00     20.29 o
  -3  19   1       19.93       12.07     14.87 o
  -2  19   1      775.87      781.54     21.57 o
  -1  19   1       71.09       70.66     11.13 o
   0  19   1       15.73       27.04     13.91 o
   1  19   1        8.83       21.27     14.01 o
   2  19   1        3.62        9.54     13.69 o
   3  19   1        4.31        0.82     16.09 o
   4  19   1      196.97      201.60     18.63 o
   5  19   1        3.85       -4.05     20.91 o
   6  19   1      340.52      337.07     25.47 o
   7  19   1        2.74       -7.66     29.73 o
  -7  20   1        0.60        9.56     26.47 o
  -6  20   1      174.37      176.47     24.01 o
  -5  20   1      155.14      159.92     23.64 o
  -4  20   1      161.46      200.14     24.21 o
  -3  20   1      457.58      457.74     27.00 o
  -2  20   1      280.45      306.82     17.88 o
  -1  20   1      146.84      136.71     16.19 o
   0  20   1       17.04       15.24     13.98 o
   1  20   1      534.22      530.29     19.46 o
   2  20   1      142.37      120.79     16.37 o
   3  20   1      287.92      310.71     21.17 o
   4  20   1       58.31       54.85     22.36 o
   5  20   1       67.52       91.23     22.73 o
   6  20   1       42.07       45.17     23.18 o
  -7  21   1      212.19      168.39     40.93 o
  -6  21   1        3.81       10.90     26.05 o
  -5  21   1        1.95        4.00     22.11 o
  -4  21   1        1.72       18.23     21.03 o
  -3  21   1       20.98       15.33     19.12 o
  -2  21   1        7.56       16.61     14.06 o
  -1  21   1        3.19        7.18     14.97 o
   0  21   1       56.74       52.68     15.81 o
   1  21   1       34.87       42.35     17.09 o
   2  21   1        5.95        5.37     16.23 o
   3  21   1       98.23       95.29     23.27 o
   4  21   1        0.55        4.39     26.27 o
   5  21   1      270.35      317.35     26.67 o
   6  21   1       99.39      101.31     24.65 o
  -6  22   1        3.88       -4.95     28.23 o
  -5  22   1      155.49      190.38     26.45 o
  -4  22   1       79.08      121.80     24.11 o
  -3  22   1      422.09      382.52     23.63 o
  -2  22   1        0.01       -2.56     19.82 o
  -1  22   1        7.98       15.05     15.95 o
   0  22   1        2.12       -0.35     17.75 o
   1  22   1       69.58       63.42     18.02 o
   2  22   1      112.67      128.12     18.79 o
   3  22   1       29.63       30.56     23.80 o
   4  22   1       75.01      106.21     25.33 o
   5  22   1       36.65       44.03     22.85 o
  -5  23   1       35.09       44.43     25.08 o
  -4  23   1       35.67       22.83     19.16 o
  -3  23   1        2.82       20.35     20.10 o
  -2  23   1      281.92      300.89     21.55 o
  -1  23   1        0.05        1.55     23.15 o
   0  23   1       21.11       29.59     18.42 o
   1  23   1       14.01       18.00     17.15 o
   2  23   1       19.64       20.95     24.40 o
   3  23   1        9.35       25.41     24.68 o
   4  23   1      181.28      208.66     27.96 o
   5  23   1        0.12      -21.16     58.19 o
  -4  24   1       28.20       47.70     22.09 o
  -3  24   1        5.67       12.34     23.66 o
  -2  24   1        9.53       16.93     26.50 o
  -1  24   1       18.32       28.04     25.37 o
   0  24   1        0.62       10.13     23.58 o
   1  24   1       55.70       50.01     19.99 o
   2  24   1      112.44      109.46     21.35 o
   3  24   1       35.16       65.77     24.05 o
   4  24   1       41.38       58.30     62.75 o
  -3  25   1       43.24       44.65     26.73 o
  -2  25   1       69.11       95.01     28.39 o
  -1  25   1       36.96       56.51     25.47 o
   0  25   1       96.55       99.46     24.16 o
   1  25   1      106.99      118.70     27.63 o
   2  25   1       45.44       60.88     29.15 o
 -12   0   2        4.34        9.61     25.12 o
 -10   0   2      570.23      583.83     26.69 o
  -8   0   2     1584.37     1487.46     31.18 o
  -6   0   2      241.56      216.50     15.42 o
  -4   0   2     1955.59     2226.13     32.08 o
  -2   0   2     7206.43     6713.35     28.94 o
   0   0   2     2751.53     2719.62     24.51 o
   2   0   2      140.57      203.60     10.65 o
   4   0   2     3458.30     3556.83     32.89 o
   6   0   2      230.17      217.95     17.01 o
   8   0   2        1.51        2.11     16.07 o
  10   0   2      147.30      128.86     27.51 o
 -12   1   2       88.25       75.74     18.14 o
 -11   1   2      224.25      237.89     16.39 o
 -10   1   2        2.30        2.47     12.93 o
  -9   1   2        1.28        4.17     12.01 o
  -8   1   2        0.29        3.85     11.74 o
  -7   1   2       98.83      110.21     11.30 o
  -6   1   2        6.71        5.00     10.15 o
  -5   1   2        0.98        3.29      7.73 o
  -4   1   2        3.44        2.67      4.54 o
  -3   1   2      855.83      821.62      8.56 o
  -2   1   2     1132.22     1140.59      8.07 o
  -1   1   2      118.30      110.22      3.54 o
   0   1   2    25830.16    24964.27    122.89 o
   1   1   2     1600.57     1567.28     11.67 o
   2   1   2      118.15      111.21      6.78 o
   3   1   2        0.02        0.81      7.14 o
   4   1   2      251.09      249.92     10.60 o
   5   1   2       10.46        7.40      9.37 o
   6   1   2      151.28      116.40     11.11 o
   7   1   2        5.72       12.76     10.63 o
   8   1   2       92.68       88.60     12.11 o
   9   1   2        8.17        2.49     16.06 o
  10   1   2       64.82       84.39     19.25 o
 -12   2   2       18.62       20.26     16.36 o
 -11   2   2       32.77       28.05     13.97 o
 -10   2   2      168.21      200.22     14.59 o
  -9   2   2      217.86      226.11     14.20 o
  -8   2   2      189.95      178.30     13.24 o
  -7   2   2      787.53      756.90     17.55 o
  -6   2   2      113.30      121.58      9.67 o
  -5   2   2      564.17      592.69     10.51 o
  -4   2   2      169.39      181.21      6.38 o
  -3   2   2     2415.35     2431.68     14.15 o
  -2   2   2     1103.51      981.79      8.85 o
  -1   2   2      322.16      355.74      4.17 o
   0   2   2     5041.23     4962.49     20.92 o
   1   2   2      673.08      800.68      8.39 o
   2   2   2      540.44      490.85      7.81 o
   3   2   2        0.03       -1.26      6.81 o
   4   2   2      164.10      146.68      9.32 o
   5   2   2      315.55      290.26     12.02 o
   6   2   2        8.51        9.86     10.13 o
   7   2   2       18.06       21.22     11.09 o
   8   2   2        8.58        9.28     13.74 o
   9   2   2       78.38       73.72     14.83 o
  10   2   2      143.94      192.95     19.82 o
 -12   3   2       81.95       81.34     18.53 o
 -11   3   2      334.28      336.55     19.34 o
 -10   3   2       69.64       67.51     13.19 o
  -9   3   2        3.50       13.48     11.39 o
  -8   3   2      114.12       98.99     12.20 o
  -7   3   2     1752.95     1792.70     23.24 o
  -6   3   2       81.70       98.33      9.82 o
  -5   3   2     3425.21     3299.36     20.11 o
  -4   3   2      256.14      293.83      7.21 o
  -3   3   2        2.07       11.89      4.95 o
  -2   3   2     4291.43     4377.44     19.57 o
  -1   3   2     7796.52     7995.16     25.14 o
   0   3   2       38.44       18.77      3.83 o
   1   3   2       24.78       18.99      6.51 o
   2   3   2      472.54      523.29      9.00 o
   3   3   2      340.27      305.85      8.24 o
   4   3   2     2125.42     2213.30     18.82 o
   5   3   2      678.87      661.07     14.18 o
   6   3   2       72.06       71.94     11.09 o
   7   3   2      365.79      331.00     13.51 o
   8   3   2       93.75       89.35     14.74 o
   9   3   2      143.83      168.40     16.05 o
  10   3   2        0.08       19.07     19.65 o
 -12   4   2      119.91      134.40     21.65 o
 -11   4   2       32.94       28.60     15.41 o
 -10   4   2       93.92       92.01     15.12 o
  -9   4   2        6.27       21.86     12.86 o
  -8   4   2        0.03       -5.78     13.22 o
  -7   4   2       78.64       84.79     14.27 o
  -6   4   2      956.91     1059.93     15.37 o
  -5   4   2      309.26      285.80      7.21 o
  -4   4   2     2237.59     2519.63     17.39 o
  -3   4   2     1507.19     1459.97      9.41 o
  -2   4   2     1959.93     1932.62     12.39 o
  -1   4   2    20783.33    20304.05     81.13 o
   0   4   2     1907.67     2009.11     10.10 o
   1   4   2       13.79       29.65      6.69 o
   2   4   2       71.69       84.80      7.28 o
   3   4   2     1325.32     1550.14     24.04 o
   4   4   2      747.79      735.91     11.61 o
   5   4   2      124.26      103.77      9.54 o
   6   4   2      654.85      662.72     15.61 o
   7   4   2      121.55      137.32     12.31 o
   8   4   2       34.31       22.49     13.62 o
   9   4   2        2.72        5.69     14.68 o
  10   4   2        1.82       -4.94     20.08 o
 -12   5   2       74.62       62.94     23.64 o
 -11   5   2       14.76       12.42     15.20 o
 -10   5   2      186.37      178.61     16.50 o
  -9   5   2      137.35      131.18     14.46 o
  -8   5   2       90.94       73.46     14.90 o
  -7   5   2      431.46      398.95     14.29 o
  -6   5   2     2562.15     2557.08     22.03 o
  -5   5   2       89.11       85.82      6.68 o
  -4   5   2     3211.45     3289.58     22.67 o
  -3   5   2      254.28      289.65      6.20 o
  -2   5   2     1549.14     1711.06     12.53 o
  -1   5   2       46.64       73.23      4.48 o
   0   5   2        2.09        5.60      4.07 o
   1   5   2      590.05      726.22      9.26 o
   2   5   2      812.30      753.65     11.63 o
   3   5   2     2012.50     2010.76     27.00 o
   4   5   2        3.18        8.76     12.07 o
   5   5   2      129.34      110.26     13.32 o
   6   5   2      916.71      852.95     21.53 o
   7   5   2      157.10      157.80     15.77 o
   8   5   2      441.44      425.84     19.88 o
   9   5   2       17.09       15.89     14.80 o
  10   5   2      278.62      263.28     20.74 o
 -12   6   2       81.28       63.68     26.79 o
 -11   6   2        8.50       14.76     17.05 o
 -10   6   2       98.22      106.67     15.28 o
  -9   6   2        7.13        6.81     14.10 o
  -8   6   2      109.04      108.44     15.66 o
  -7   6   2      196.39      161.36     10.29 o
  -6   6   2      446.84      466.27     10.69 o
  -5   6   2      235.43      260.92      8.17 o
  -4   6   2      589.68      563.82      8.47 o
  -3   6   2     7533.78     8060.60     43.08 o
  -2   6   2     3698.50     3629.15     17.74 o
  -1   6   2     4839.53     4697.23     26.03 o
   0   6   2     3015.85     3089.46     17.08 o
   1   6   2      451.44      477.30      7.52 o
   2   6   2      228.47      207.56     10.46 o
   3   6   2     1400.42     1448.10     22.76 o
   4   6   2      395.99      386.76     16.80 o
   5   6   2        4.92        1.89     12.69 o
   6   6   2      927.94      889.99     21.57 o
   7   6   2       12.47       11.34     14.29 o
   8   6   2      184.30      199.20     18.03 o
   9   6   2       30.24       42.50     15.39 o
  10   6   2        6.47       15.22     19.80 o
 -11   7   2       50.63       57.95     20.49 o
 -10   7   2       50.53       41.86     14.70 o
  -9   7   2       19.52       12.06     15.29 o
  -8   7   2      177.42      176.82     18.05 o
  -7   7   2     1425.16     1360.99     19.04 o
  -6   7   2        7.18        5.99      7.12 o
  -5   7   2     1647.06     1577.60     19.10 o
  -4   7   2     1005.10      977.50     13.83 o
  -3   7   2       23.96       26.40      7.49 o
  -2   7   2      709.27      787.08      9.71 o
  -1   7   2     1866.15     2045.70     13.65 o
   0   7   2      244.68      233.64      5.07 o
   1   7   2       65.96       88.48      5.98 o
   2   7   2      419.22      430.28     14.01 o
   3   7   2     1279.18     1133.48     21.31 o
   4   7   2     1005.62     1007.71     21.99 o
   5   7   2       23.32       30.27     15.13 o
   6   7   2        3.66        1.46     14.02 o
   7   7   2      445.23      416.18     19.15 o
   8   7   2      291.45      297.63     18.38 o
   9   7   2      133.11      117.15     16.89 o
  10   7   2      145.84      144.06     18.10 o
 -11   8   2       60.85       45.47     20.14 o
 -10   8   2       12.12        4.87     21.12 o
  -9   8   2       26.05       40.87     16.82 o
  -8   8   2        1.95        7.59     14.91 o
  -7   8   2      445.34      404.46     13.32 o
  -6   8   2        0.98        7.61      7.24 o
  -5   8   2      150.80      157.56      7.04 o
  -4   8   2       74.19       70.11      6.44 o
  -3   8   2      209.09      196.79      6.67 o
  -2   8   2     1488.03     1573.17     18.89 o
  -1   8   2     4422.86     4576.97     21.05 o
   0   8   2       66.51       61.25      6.96 o
   1   8   2       38.59       41.32      6.59 o
   2   8   2       91.41      106.82      7.74 o
   3   8   2       59.55       54.55     13.29 o
   4   8   2       76.28       92.95     15.08 o
   5   8   2     1285.53     1255.80     25.68 o
   6   8   2       43.73       40.49     15.25 o
   7   8   2      625.22      665.66     21.33 o
   8   8   2       31.55       29.22     15.28 o
   9   8   2        3.73       12.51     16.19 o
  10   8   2       16.55       21.85     16.55 o
 -11   9   2       67.41       79.58     21.28 o
 -10   9   2       34.99       64.85     26.56 o
  -9   9   2       67.78       66.04     17.55 o
  -8   9   2        1.84        9.26     15.56 o
  -7   9   2       20.08       28.07     11.98 o
  -6   9   2        0.08        1.96      6.95 o
  -5   9   2      200.01      201.34      7.49 o
  -4   9   2       24.21       15.62      5.70 o
  -3   9   2      885.50      872.93     11.60 o
  -2   9   2      173.73      183.23      7.49 o
  -1   9   2      169.87      152.61      7.36 o
   0   9   2        2.24       -0.22      7.47 o
   1   9   2     1062.35     1120.60     14.99 o
   2   9   2      786.06      774.14     13.66 o
   3   9   2      464.70      449.58     10.61 o
   4   9   2       94.34       77.78     14.03 o
   5   9   2       21.13       25.75     14.99 o
   6   9   2       14.74       12.53     15.80 o
   7   9   2        0.08        5.45     14.34 o
   8   9   2        4.47        7.87     15.75 o
   9   9   2       82.49       97.02     17.93 o
  10   9   2       30.67       26.60     21.73 o
 -11  10   2       21.59       29.27     21.04 o
 -10  10   2       64.43       59.17     24.47 o
  -9  10   2       17.06       25.17     25.61 o
  -8  10   2     1122.29     1039.21     27.82 o
  -7  10   2      580.34      568.37     17.14 o
  -6  10   2     1300.15     1230.84     14.35 o
  -5  10   2      242.10      228.97      9.30 o
  -4  10   2      598.67      685.09     12.97 o
  -3  10   2       20.75       27.03      7.64 o
  -2  10   2      472.54      564.17     10.87 o
  -1  10   2        2.15        0.13      6.97 o
   0  10   2     1214.34     1281.67     15.35 o
   1  10   2       73.16       69.80      9.68 o
   2  10   2       75.23       80.76      8.82 o
   3  10   2       26.54       33.86      7.84 o
   4  10   2      779.29      739.93     14.93 o
   5  10   2     1097.76     1073.80     25.64 o
   6  10   2     1147.19     1138.58     27.55 o
   7  10   2       16.59        9.94     13.82 o
   8  10   2       42.96       59.04     15.83 o
   9  10   2        0.98       -6.58     17.44 o
  10  10   2        4.76      -15.39     24.70 o
 -11  11   2        3.16        1.81     33.15 o
 -10  11   2        8.61        5.09     28.28 o
  -9  11   2      193.19      188.69     29.07 o
  -8  11   2        6.61       16.91     14.68 o
  -7  11   2       38.16       47.64     12.28 o
  -6  11   2       64.57       67.53     12.29 o
  -5  11   2       79.87       83.04      8.48 o
  -4  11   2      540.60      587.57     13.34 o
  -3  11   2       78.55       76.80      9.22 o
  -2  11   2      251.04      257.71      8.33 o
  -1  11   2      374.36      384.04      9.69 o
   0  11   2     3610.58     3678.88     23.52 o
   1  11   2       18.25       20.23      9.97 o
   2  11   2     1139.33     1170.16     24.68 o
   3  11   2     1349.20     1347.31     18.07 o
   4  11   2      895.64      857.35     14.68 o
   5  11   2        7.91        1.57     15.40 o
   6  11   2      265.27      271.76     19.46 o
   7  11   2       32.17       40.69     16.83 o
   8  11   2      150.65      180.39     17.87 o
   9  11   2       93.00       84.11     18.01 o
 -10  12   2       45.05       36.22     26.13 o
  -9  12   2      210.52      230.37     27.01 o
  -8  12   2      525.30      491.07     27.23 o
  -7  12   2       93.35      103.54     13.10 o
  -6  12   2      417.14      435.74     21.49 o
  -5  12   2       27.34       35.67      8.49 o
  -4  12   2       81.27       75.87      9.53 o
  -3  12   2       76.48       74.27     10.18 o
  -2  12   2      111.39      126.35      8.18 o
  -1  12   2      210.48      189.83      9.88 o
   0  12   2     1139.72     1171.13     19.33 o
   1  12   2        0.40        5.80     11.64 o
   2  12   2       71.32       69.51     12.85 o
   3  12   2       35.08       32.75     10.66 o
   4  12   2      300.91      273.29     10.08 o
   5  12   2       64.06       65.93     16.00 o
   6  12   2      173.35      184.71     18.43 o
   7  12   2       48.72       62.11     17.01 o
   8  12   2       56.96       67.85     17.31 o
   9  12   2       33.45       50.61     16.70 o
 -10  13   2       15.84       -6.35     30.07 o
  -9  13   2      134.07      123.56     29.55 o
  -8  13   2       23.81       31.24     21.62 o
  -7  13   2       23.19       33.33     16.35 o
  -6  13   2      175.71      142.93     18.09 o
  -5  13   2      257.78      261.45     12.06 o
  -4  13   2        0.09       -0.74      9.29 o
  -3  13   2      371.36      420.18     13.93 o
  -2  13   2        0.66       -0.44      7.71 o
  -1  13   2      236.74      216.25     14.29 o
   0  13   2       11.48       12.43     12.20 o
   1  13   2     2200.79     2041.54     24.63 o
   2  13   2      948.93      957.11     24.60 o
   3  13   2     1537.62     1511.72     22.66 o
   4  13   2      156.76      163.63     17.48 o
   5  13   2        1.23        6.64     15.09 o
   6  13   2       34.94       27.58     16.38 o
   7  13   2      114.01      119.64     18.82 o
   8  13   2       22.87        7.74     18.83 o
   9  13   2      168.89      203.43     23.37 o
 -10  14   2       49.46       38.29     26.50 o
  -9  14   2      321.62      318.63     32.20 o
  -8  14   2       12.79       11.48     22.70 o
  -7  14   2       16.79       42.20     20.97 o
  -6  14   2       13.75       13.79     17.71 o
  -5  14   2       44.54       36.88     17.77 o
  -4  14   2      170.41      192.80     12.76 o
  -3  14   2      292.82      261.89      9.46 o
  -2  14   2      161.80      161.26      9.74 o
  -1  14   2       47.03       52.85     13.27 o
   0  14   2      126.51      142.58     14.41 o
   1  14   2       32.02       38.50     12.79 o
   2  14   2      198.11      184.51     14.51 o
   3  14   2       92.46       91.99     13.72 o
   4  14   2      109.89      114.20     17.09 o
   5  14   2       19.75       27.58     18.46 o
   6  14   2      801.72      756.24     26.46 o
   7  14   2       35.19       33.18     21.00 o
   8  14   2       10.31       17.77     22.49 o
   9  14   2       71.77       86.36     31.54 o
  -9  15   2       63.97       71.20     26.17 o
  -8  15   2       21.41       41.60     22.04 o
  -7  15   2        0.21       -0.53     25.15 o
  -6  15   2        3.28        5.33     17.65 o
  -5  15   2      187.73      161.93     19.99 o
  -4  15   2      162.65      193.48     13.68 o
  -3  15   2       78.69       74.71      8.60 o
  -2  15   2        1.09        2.10      9.01 o
  -1  15   2       30.45       29.22     13.39 o
   0  15   2        0.12        4.53     13.79 o
   1  15   2      685.47      655.12     18.59 o
   2  15   2       26.73       25.19     13.06 o
   3  15   2      129.15      122.53     13.26 o
   4  15   2      111.07       96.08     15.70 o
   5  15   2      121.59      131.81     17.42 o
   6  15   2        4.39       11.71     17.22 o
   7  15   2      140.42      155.09     28.28 o
   8  15   2      188.28      220.87     32.52 o
  -9  16   2       37.54       38.97     30.69 o
  -8  16   2      147.56      191.88     26.94 o
  -7  16   2       26.56       27.60     22.39 o
  -6  16   2       33.16       35.32     19.33 o
  -5  16   2       20.56       14.65     19.21 o
  -4  16   2      120.85      121.60     13.12 o
  -3  16   2       34.20       24.32     11.01 o
  -2  16   2      864.29      858.47     15.65 o
  -1  16   2       43.05       51.53     14.37 o
   0  16   2      575.14      556.58     18.87 o
   1  16   2      606.64      590.15     19.10 o
   2  16   2        9.53       12.13     13.16 o
   3  16   2        0.08        2.67     12.27 o
   4  16   2      493.22      464.22     19.87 o
   5  16   2        7.11        7.96     15.87 o
   6  16   2        6.68        8.24     20.73 o
   7  16   2        0.67       17.64     25.49 o
   8  16   2       17.47       11.56     32.20 o
  -9  17   2       21.97        5.95     26.82 o
  -8  17   2        3.15        4.79     22.31 o
  -7  17   2       91.07       98.73     23.77 o
  -6  17   2      183.89      179.63     21.34 o
  -5  17   2       73.52       68.18     19.30 o
  -4  17   2        1.83       -0.47     18.38 o
  -3  17   2      210.89      226.77     13.18 o
  -2  17   2      316.11      299.89     12.24 o
  -1  17   2        1.15        2.25     13.92 o
   0  17   2      388.78      359.63     17.84 o
   1  17   2      279.61      267.28     16.31 o
   2  17   2       11.00        5.75     13.25 o
   3  17   2       10.65       12.30     15.90 o
   4  17   2       60.91       48.92     15.81 o
   5  17   2       12.62       17.07     17.13 o
   6  17   2        1.05        1.06     23.31 o
   7  17   2       64.40       42.30     29.35 o
  -8  18   2       46.74       39.13     25.08 o
  -7  18   2       56.57       55.61     23.04 o
  -6  18   2        3.90        8.39     18.60 o
  -5  18   2        3.57       15.00     21.31 o
  -4  18   2       32.84       25.68     19.75 o
  -3  18   2      164.49      172.45     13.40 o
  -2  18   2      288.30      288.27     14.98 o
  -1  18   2      164.29      170.24     13.66 o
   0  18   2      404.45      376.76     18.54 o
   1  18   2       15.31       15.34     14.02 o
   2  18   2        3.99       -1.39     14.38 o
   3  18   2      568.20      575.22     22.22 o
   4  18   2      316.85      332.46     21.16 o
   5  18   2        4.21        6.14     21.12 o
   6  18   2        7.42       32.11     22.83 o
   7  18   2       48.31       64.10     30.15 o
  -8  19   2        2.18        8.79     27.22 o
  -7  19   2       61.99       67.90     25.13 o
  -6  19   2        0.24        3.43     21.28 o
  -5  19   2      320.81      348.54     24.82 o
  -4  19   2        2.62        8.17     21.49 o
  -3  19   2       62.61       48.94     17.61 o
  -2  19   2       67.71       71.20     11.85 o
  -1  19   2      321.09      326.38     16.99 o
   0  19   2       62.68       58.73     15.13 o
   1  19   2      446.19      466.08     18.67 o
   2  19   2      495.21      496.40     21.45 o
   3  19   2      186.26      191.46     19.48 o
   4  19   2       12.86       16.40     17.36 o
   5  19   2       14.15       25.49     23.66 o
   6  19   2        1.03        0.11     27.43 o
  -8  20   2      271.54      256.42     43.71 o
  -7  20   2       48.66       34.79     24.75 o
  -6  20   2        8.11        2.18     20.92 o
  -5  20   2       76.63       87.02     21.47 o
  -4  20   2        7.34       12.95     18.12 o
  -3  20   2       73.26       92.08     18.93 o
  -2  20   2       52.38       68.65     14.38 o
  -1  20   2        0.55        5.86     13.69 o
   0  20   2      147.34      132.12     17.77 o
   1  20   2       16.04       22.33     15.31 o
   2  20   2      220.93      248.53     21.90 o
   3  20   2      111.44      125.09     19.44 o
   4  20   2      196.46      198.59     24.08 o
   5  20   2       79.02       68.75     22.34 o
   6  20   2        2.45        6.78     30.75 o
  -7  21   2        9.36        2.51     38.69 o
  -6  21   2      221.69      207.60     27.99 o
  -5  21   2        1.12       15.68     22.00 o
  -4  21   2      351.73      416.90     24.02 o
  -3  21   2      294.06      315.44     22.21 o
  -2  21   2        0.08       16.88     16.90 o
  -1  21   2      128.49      138.15     17.12 o
   0  21   2      517.65      536.24     19.87 o
   1  21   2        1.12       -2.33     14.89 o
   2  21   2      403.72      409.18     24.69 o
   3  21   2        0.36        7.62     18.16 o
   4  21   2       32.58       30.95     22.33 o
   5  21   2        0.34        3.35     21.57 o
   6  21   2        1.46       46.14     49.09 o
  -6  22   2        8.51       14.42     25.54 o
  -5  22   2       52.56       52.21     20.42 o
  -4  22   2       56.80       62.53     19.95 o
  -3  22   2       18.81       24.16     18.07 o
  -2  22   2       23.94       37.57     17.17 o
  -1  22   2       36.80       44.42     19.15 o
   0  22   2       11.59       23.56     16.14 o
   1  22   2       17.68       21.91     21.13 o
   2  22   2       10.79       19.38     18.04 o
   3  22   2       67.98       77.20     23.07 o
   4  22   2      156.01      149.74     25.55 o
   5  22   2        0.49       -3.95     38.47 o
  -5  23   2      122.16      123.06     22.26 o
  -4  23   2      166.62      169.53     22.24 o
  -3  23   2        0.41        6.86     19.26 o
  -2  23   2       70.07       73.72     20.05 o
  -1  23   2      150.65      133.33     21.60 o
   0  23   2        1.71        8.78     17.96 o
   1  23   2      154.48      165.44     26.45 o
   2  23   2       26.51       32.31     19.29 o
   3  23   2       28.28       26.20     25.46 o
   4  23   2        9.41        7.02     26.58 o
  -4  24   2       43.79       49.70     20.46 o
  -3  24   2       75.20       75.83     19.79 o
  -2  24   2       19.33       27.04     21.29 o
  -1  24   2      175.60      157.86     25.78 o
   0  24   2        1.38        1.48     36.73 o
   1  24   2      184.27      216.25     25.65 o
   2  24   2       11.50       11.64     25.93 o
   3  24   2       17.01        9.85     28.58 o
  -3  25   2        6.88        7.74     20.93 o
  -2  25   2        0.16        7.60     30.22 o
  -1  25   2       14.25       11.42     25.31 o
   0  25   2      125.08      134.20     31.31 o
   1  25   2        1.54       -2.94     41.19 o
   2  25   2       21.89       36.45     36.13 o
 -11   0   3       71.36      113.97     21.10 o
  -9   0   3      295.12      327.48     21.26 o
  -7   0   3     1659.33     1765.82     29.77 o
  -5   0   3      575.01      575.23     17.93 o
  -3   0   3      469.50      536.33     11.02 o
  -1   0   3        4.53        1.11      8.50 o
   1   0   3       70.15       99.29      8.91 o
   3   0   3      136.18      117.00     13.70 o
   5   0   3       74.15       61.91     14.79 o
   7   0   3      206.59      208.84     18.02 o
   9   0   3      136.51      206.35     31.83 o
 -12   1   3       31.67       34.74     15.14 o
 -11   1   3       98.01      104.91     14.38 o
 -10   1   3      143.21      133.38     13.65 o
  -9   1   3      195.46      200.86     13.89 o
  -8   1   3       11.43       13.25     11.30 o
  -7   1   3      148.92      153.49     12.21 o
  -6   1   3       39.84       52.97      9.68 o
  -5   1   3      375.29      408.19      8.70 o
  -4   1   3     1010.83     1038.19     12.06 o
  -3   1   3     2842.78     2781.53     12.56 o
  -2   1   3        5.15        7.59      4.00 o
  -1   1   3     6703.24     6749.53     24.66 o
   0   1   3     3111.19     2991.78     14.38 o
   1   1   3      850.85      899.09     10.71 o
   2   1   3     1616.64     1640.11     19.21 o
   3   1   3      759.39      732.25     16.48 o
   4   1   3       46.11       45.97      9.12 o
   5   1   3     1648.24     1657.69     19.80 o
   6   1   3      324.92      329.66     13.50 o
   7   1   3       38.34       35.36     10.92 o
   8   1   3       54.78       64.86     16.02 o
   9   1   3       86.38       75.39     18.25 o
  10   1   3        6.84       20.11     17.64 o
 -12   2   3       87.33      102.56     18.83 o
 -11   2   3        0.87        1.41     13.60 o
 -10   2   3        0.08        7.87     13.30 o
  -9   2   3        6.19        7.32     11.92 o
  -8   2   3      512.48      555.17     15.94 o
  -7   2   3        3.18        1.81     10.92 o
  -6   2   3      795.41      727.60     11.51 o
  -5   2   3      769.02      768.14     10.24 o
  -4   2   3      452.06      538.37     10.77 o
  -3   2   3      300.56      323.91      6.13 o
  -2   2   3      271.25      238.72      5.32 o
  -1   2   3     2657.24     2702.79     15.93 o
   0   2   3     1017.90      978.05      8.93 o
   1   2   3      703.74      653.50      8.88 o
   2   2   3      155.95      122.05      8.82 o
   3   2   3        0.43        4.70      8.23 o
   4   2   3      362.38      358.56     11.35 o
   5   2   3       39.56       38.84     10.15 o
   6   2   3     1464.85     1453.70     19.93 o
   7   2   3      136.41      138.38     14.02 o
   8   2   3       84.49       86.69     14.58 o
   9   2   3        0.58       -2.15     16.51 o
  10   2   3       15.41       19.46     17.64 o
 -12   3   3       18.42       21.73     18.76 o
 -11   3   3       27.04       36.65     14.74 o
 -10   3   3      264.68      272.20     16.69 o
  -9   3   3      211.16      211.36     13.70 o
  -8   3   3        0.13        5.74     11.85 o
  -7   3   3      117.77      102.02     10.11 o
  -6   3   3        4.09        6.62      8.80 o
  -5   3   3      246.46      239.01      8.80 o
  -4   3   3     1177.23     1202.14     14.90 o
  -3   3   3      350.13      340.20      5.12 o
  -2   3   3      485.51      479.16      5.27 o
  -1   3   3     1952.27     2024.06      9.44 o
   0   3   3     2777.51     2926.72     18.03 o
   1   3   3      129.70      113.94      5.26 o
   2   3   3      226.25      228.36      9.95 o
   3   3   3        8.91       12.33      5.98 o
   4   3   3      162.57      169.31      8.88 o
   5   3   3      133.33      134.01      9.73 o
   6   3   3       59.77       51.49     10.61 o
   7   3   3       10.72        3.07     13.07 o
   8   3   3        0.14        7.24     14.63 o
   9   3   3        0.01        8.81     17.69 o
  10   3   3      153.45      152.70     20.23 o
 -12   4   3       64.86       46.15     20.46 o
 -11   4   3       30.02       22.76     15.88 o
 -10   4   3       74.67       64.00     15.70 o
  -9   4   3      293.96      264.89     17.52 o
  -8   4   3       20.27       24.02     13.79 o
  -7   4   3     1329.09     1262.90     24.48 o
  -6   4   3      596.36      612.88     13.20 o
  -5   4   3       14.72        8.90      5.29 o
  -4   4   3      287.92      293.30      7.60 o
  -3   4   3       62.01       69.00      6.03 o
  -2   4   3       23.22       57.40      4.11 o
  -1   4   3     2639.89     2544.89      9.51 o
   0   4   3     5765.53     6137.01     21.85 o
   1   4   3       27.37       15.04      4.32 o
   2   4   3      751.89      824.33     14.55 o
   3   4   3      117.75      154.31     12.21 o
   4   4   3       37.05       29.91     12.59 o
   5   4   3      180.77      162.92      8.74 o
   6   4   3      217.01      201.38     10.91 o
   7   4   3       24.28       18.60     13.47 o
   8   4   3      145.00      167.82     15.66 o
   9   4   3      153.57      158.90     18.74 o
  10   4   3        0.20        7.38     21.81 o
 -12   5   3       13.43       24.73     31.82 o
 -11   5   3       47.29       78.34     19.90 o
 -10   5   3       12.01       19.85     15.26 o
  -9   5   3        5.46        8.94     14.39 o
  -8   5   3       17.81       13.36     13.79 o
  -7   5   3       67.42       54.57      9.21 o
  -6   5   3       68.38       64.92      7.57 o
  -5   5   3      988.12     1043.36     15.32 o
  -4   5   3      465.08      511.36      8.78 o
  -3   5   3      486.00      504.18      7.92 o
  -2   5   3      335.22      310.86      5.32 o
  -1   5   3       10.21       10.95      3.50 o
   0   5   3      288.59      268.82      5.84 o
   1   5   3      205.74      200.42      6.48 o
   2   5   3      575.15      617.63     13.43 o
   3   5   3      153.04      113.69     11.18 o
   4   5   3      485.94      464.11     16.98 o
   5   5   3      593.92      546.15     17.74 o
   6   5   3       13.62       10.68     12.82 o
   7   5   3      144.53      149.63     15.92 o
   8   5   3        4.06        6.68     14.76 o
   9   5   3       48.11       40.37     17.99 o
  10   5   3       68.56       51.61     25.53 o
 -12   6   3       12.31       17.68     26.99 o
 -11   6   3      206.36      199.86     21.97 o
 -10   6   3        8.60        5.01     15.54 o
  -9   6   3        3.05        1.42     14.64 o
  -8   6   3       43.87       43.43     15.79 o
  -7   6   3       16.78       19.58      8.04 o
  -6   6   3        1.04        2.36      5.89 o
  -5   6   3     1195.25     1249.31     17.61 o
  -4   6   3       79.27       78.78      4.33 o
  -3   6   3     1147.66     1333.42     15.33 o
  -2   6   3       94.03      125.82      4.79 o
  -1   6   3     1641.53     1623.09      8.68 o
   0   6   3      411.76      477.87      6.66 o
   1   6   3     5984.35     6146.91     47.08 o
   2   6   3       54.04       68.60     12.31 o
   3   6   3      911.62      901.96     18.01 o
   4   6   3      105.54      107.95     13.69 o
   5   6   3      184.51      193.04     14.96 o
   6   6   3        0.06        5.59     13.17 o
   7   6   3      235.92      240.37     16.83 o
   8   6   3        6.83       13.06     14.89 o
   9   6   3      392.04      421.35     20.37 o
  10   6   3        5.11        3.72     26.20 o
 -12   7   3       58.99       87.71     30.13 o
 -11   7   3       47.57       50.58     19.03 o
 -10   7   3      253.50      290.63     24.76 o
  -9   7   3      519.70      503.70     23.03 o
  -8   7   3      521.27      524.75     18.76 o
  -7   7   3     1250.30     1183.85     27.50 o
  -6   7   3      224.20      241.34     11.15 o
  -5   7   3       55.06       54.85      8.27 o
  -4   7   3      107.84       88.11      5.26 o
  -3   7   3      116.91       81.95      7.51 o
  -2   7   3     1543.54     1504.67      9.96 o
  -1   7   3     3933.57     4215.89     19.55 o
   0   7   3      143.61      140.90      5.39 o
   1   7   3      966.58     1018.27     11.29 o
   2   7   3      305.33      310.99     15.29 o
   3   7   3        3.88        1.00     13.47 o
   4   7   3     1495.96     1435.16     23.79 o
   5   7   3      209.97      203.72     15.11 o
   6   7   3      802.51      786.09     21.36 o
   7   7   3       43.12       34.19     15.59 o
   8   7   3       16.83       20.59     15.81 o
   9   7   3        0.04        2.14     16.26 o
 -11   8   3        3.54       12.05     20.06 o
 -10   8   3       60.23       64.70     21.70 o
  -9   8   3        2.20       -2.37     22.67 o
  -8   8   3        5.54        7.36     13.15 o
  -7   8   3      380.57      430.67     12.45 o
  -6   8   3     2104.72     2122.95     19.23 o
  -5   8   3        3.26        2.06      7.79 o
  -4   8   3     1308.98     1297.96     17.22 o
  -3   8   3        3.07        2.10      7.03 o
  -2   8   3     1535.57     1775.73     11.72 o
  -1   8   3        6.55       23.57      5.63 o
   0   8   3      102.62       79.30      5.16 o
   1   8   3        7.41        6.26      6.90 o
   2   8   3     1032.16      971.17     21.00 o
   3   8   3      262.26      276.14     17.05 o
   4   8   3       10.33        8.65     16.24 o
   5   8   3       10.90       11.54     12.89 o
   6   8   3      277.17      280.28     16.35 o
   7   8   3      270.34      247.89     16.41 o
   8   8   3      385.82      422.95     20.85 o
   9   8   3       31.15       26.98     16.63 o
 -11   9   3        2.39        2.20     25.09 o
 -10   9   3      112.45      142.88     27.87 o
  -9   9   3        7.26       24.54     24.06 o
  -8   9   3      204.62      212.75     15.67 o
  -7   9   3        0.42        8.83     10.58 o
  -6   9   3      250.63      249.42      9.23 o
  -5   9   3       43.04       64.66      9.02 o
  -4   9   3        1.82        5.03      5.07 o
  -3   9   3      971.54      902.14     13.44 o
  -2   9   3     5747.21     5873.23     28.18 o
  -1   9   3      514.67      494.85      9.23 o
   0   9   3     1015.24     1003.37     12.22 o
   1   9   3      207.15      206.90      9.21 o
   2   9   3        0.28        1.33      5.13 o
   3   9   3       76.78       61.91     14.58 o
   4   9   3      688.08      655.50     21.78 o
   5   9   3     1290.32     1280.22     28.02 o
   6   9   3      150.86      137.15     15.46 o
   7   9   3       91.57       69.03     15.49 o
   8   9   3       14.17       15.68     19.76 o
   9   9   3       37.21       17.86     17.30 o
 -11  10   3       56.50       63.63     23.72 o
 -10  10   3        0.64       14.25     22.59 o
  -9  10   3       35.49       37.37     22.51 o
  -8  10   3        0.07       -8.68     18.92 o
  -7  10   3      605.94      669.61     28.38 o
  -6  10   3      182.43      166.79     12.06 o
  -5  10   3     2143.28     2207.53     22.67 o
  -4  10   3      892.16      939.22     19.68 o
  -3  10   3      479.25      522.17      8.68 o
  -2  10   3     1010.34     1071.16     11.83 o
  -1  10   3      141.64      164.67      8.14 o
   0  10   3       27.58       27.46      7.90 o
   1  10   3     1706.41     1727.89     20.00 o
   2  10   3        6.99        9.26      6.63 o
   3  10   3       31.12       26.60     14.75 o
   4  10   3        0.30       -0.79     16.07 o
   5  10   3      165.83      175.11     17.70 o
   6  10   3      165.40      161.99     16.18 o
   7  10   3      257.52      236.10     17.39 o
   8  10   3        7.42        4.33     17.51 o
   9  10   3       89.98      116.34     22.25 o
 -11  11   3        9.39       76.43     45.59 o
 -10  11   3       78.44       82.49     28.24 o
  -9  11   3       53.33       48.90     26.10 o
  -8  11   3      473.43      529.65     37.29 o
  -7  11   3        0.24        3.74     11.06 o
  -6  11   3      113.24      117.95     11.59 o
  -5  11   3      496.18      525.69     13.82 o
  -4  11   3        0.65       -4.68     13.48 o
  -3  11   3      589.57      534.29      9.73 o
  -2  11   3       30.92       18.65      6.52 o
  -1  11   3      676.39      673.21     12.02 o
   0  11   3        6.94        8.22      8.35 o
   1  11   3      225.68      236.08     10.68 o
   2  11   3        1.76        0.50      7.93 o
   3  11   3      186.79      179.69     17.34 o
   4  11   3      227.06      224.13     18.13 o
   5  11   3      445.48      386.12     21.33 o
   6  11   3       17.43       22.81     17.29 o
   7  11   3       47.48       48.72     15.57 o
   8  11   3        0.08        9.78     16.18 o
   9  11   3       28.06       49.35     22.92 o
 -11  12   3       11.16       16.15     34.24 o
 -10  12   3      169.06      196.95     29.64 o
  -9  12   3        0.80        0.21     25.37 o
  -8  12   3       21.72       26.74     19.06 o
  -7  12   3       52.16       58.75     16.09 o
  -6  12   3        0.07       -1.05     10.16 o
  -5  12   3       46.00       31.96     15.90 o
  -4  12   3      148.60      172.51      7.95 o
  -3  12   3      343.56      355.84      9.62 o
  -2  12   3       54.10       44.64      8.82 o
  -1  12   3      827.92      855.21     13.71 o
   0  12   3      415.57      393.44     13.71 o
   1  12   3      123.25      120.35     11.11 o
   2  12   3     1207.28     1157.30     18.00 o
   3  12   3       91.76       78.44     16.14 o
   4  12   3      204.33      190.04     18.38 o
   5  12   3      233.24      221.09     19.35 o
   6  12   3       43.28       39.41     16.48 o
   7  12   3      187.87      190.23     17.52 o
   8  12   3      369.75      356.05     24.82 o
   9  12   3        4.04        9.12     31.51 o
 -10  13   3      180.84      119.64     29.81 o
  -9  13   3       13.50       22.97     24.81 o
  -8  13   3      287.37      290.67     23.38 o
  -7  13   3      114.01      116.29     21.70 o
  -6  13   3        2.41        1.15     17.38 o
  -5  13   3      538.76      495.48     22.15 o
  -4  13   3      135.35      119.45      8.47 o
  -3  13   3      271.16      269.58      9.73 o
  -2  13   3      925.08      907.99     15.44 o
  -1  13   3       22.12       25.52      9.30 o
   0  13   3       40.90       44.88     13.33 o
   1  13   3      432.85      414.52     16.48 o
   2  13   3      315.03      282.19     15.47 o
   3  13   3       75.80       74.77     16.11 o
   4  13   3      373.99      377.33     21.50 o
   5  13   3       14.34       14.92     16.66 o
   6  13   3       23.82       16.85     17.77 o
   7  13   3        0.11       -0.24     17.39 o
   8  13   3       15.51        3.07     23.30 o
 -10  14   3       68.57       90.73     29.50 o
  -9  14   3        0.17       12.32     23.27 o
  -8  14   3        2.43        1.86     19.99 o
  -7  14   3       25.90       15.89     19.41 o
  -6  14   3       81.02       84.73     16.82 o
  -5  14   3       55.60       56.00     17.92 o
  -4  14   3       24.35       22.58      7.91 o
  -3  14   3      151.27      140.46      9.11 o
  -2  14   3      330.11      329.57     12.30 o
  -1  14   3       96.98       97.18     12.69 o
   0  14   3      576.91      577.25     17.81 o
   1  14   3     1448.48     1347.91     23.46 o
   2  14   3      206.81      209.17     14.83 o
   3  14   3      132.30      113.91     19.90 o
   4  14   3      362.24      348.01     20.99 o
   5  14   3       45.01       24.28     15.67 o
   6  14   3       36.75       27.66     17.42 o
   7  14   3        6.53       21.61     17.48 o
   8  14   3       79.14      102.71     26.05 o
 -10  15   3      224.92      234.54     38.08 o
  -9  15   3      136.08      137.81     30.86 o
  -8  15   3       67.55       95.75     22.90 o
  -7  15   3      165.70      149.47     22.69 o
  -6  15   3        1.00       10.05     17.17 o
  -5  15   3       20.53       29.97     17.43 o
  -4  15   3      210.12      182.07     15.23 o
  -3  15   3      546.22      516.61     14.84 o
  -2  15   3        1.91       -0.11      9.79 o
  -1  15   3      261.39      259.30     14.59 o
   0  15   3       47.15       50.20     13.97 o
   1  15   3      253.49      244.98     15.52 o
   2  15   3       67.27       62.47     13.66 o
   3  15   3        2.12       -3.51     18.43 o
   4  15   3       42.94       51.99     19.84 o
   5  15   3        0.62        2.84     17.69 o
   6  15   3       40.89       20.60     17.01 o
   7  15   3        8.29       23.30     27.93 o
   8  15   3       10.16       -3.61     45.98 o
  -9  16   3       41.01       44.38     29.17 o
  -8  16   3        5.16       12.03     21.60 o
  -7  16   3      104.79      147.50     24.22 o
  -6  16   3        9.39        3.46     17.56 o
  -5  16   3       40.66       69.16     18.92 o
  -4  16   3       25.74       23.99     13.80 o
  -3  16   3       19.61       11.84     10.57 o
  -2  16   3       87.26       98.67     12.21 o
  -1  16   3     1212.70     1145.09     25.59 o
   0  16   3      105.31       95.15     14.48 o
   1  16   3      808.22      780.09     20.21 o
   2  16   3       29.65       29.24     12.29 o
   3  16   3       72.06       62.49     18.80 o
   4  16   3      130.47      102.97     21.10 o
   5  16   3       20.25       23.75     19.51 o
   6  16   3       80.69       72.12     21.77 o
   7  16   3       72.39      107.83     29.11 o
  -9  17   3      297.67      306.08     33.81 o
  -8  17   3        2.74       -4.95     22.57 o
  -7  17   3      126.08      129.65     23.13 o
  -6  17   3      111.64      117.87     20.39 o
  -5  17   3       23.15       15.60     19.31 o
  -4  17   3       15.14        7.31     14.44 o
  -3  17   3       11.25       13.02     10.91 o
  -2  17   3      206.74      229.93     13.86 o
  -1  17   3        5.48        7.25     16.86 o
   0  17   3       52.86       72.75     14.74 o
   1  17   3        3.96        3.70     15.16 o
   2  17   3      217.05      234.79     18.92 o
   3  17   3       61.32       67.83     17.02 o
   4  17   3       79.92       89.30     17.71 o
   5  17   3        3.09       13.95     17.33 o
   6  17   3       18.18        4.42     23.82 o
   7  17   3        0.39        4.94     32.05 o
  -8  18   3       20.77       36.53     23.30 o
  -7  18   3        3.49        3.11     21.91 o
  -6  18   3      219.56      236.32     22.91 o
  -5  18   3        2.10        0.11     16.99 o
  -4  18   3       19.02       11.26     14.40 o
  -3  18   3       96.65       78.30     15.27 o
  -2  18   3      987.66      944.14     19.88 o
  -1  18   3      493.47      481.20     20.96 o
   0  18   3       32.32       36.76     15.26 o
   1  18   3        2.51        3.39     13.96 o
   2  18   3        2.64       -4.63     16.89 o
   3  18   3       12.18       10.85     16.75 o
   4  18   3        5.04       16.45     17.42 o
   5  18   3        0.79        1.33     18.12 o
   6  18   3       92.40       88.53     24.38 o
  -8  19   3        2.66        5.22     28.24 o
  -7  19   3       14.31       19.30     23.14 o
  -6  19   3       62.33       53.41     21.58 o
  -5  19   3      140.34      116.38     18.39 o
  -4  19   3       24.42       37.34     14.65 o
  -3  19   3      186.09      186.51     15.27 o
  -2  19   3      149.37      165.99     13.83 o
  -1  19   3      141.86      131.94     17.50 o
   0  19   3      120.96      119.73     15.81 o
   1  19   3       57.02       48.47     16.82 o
   2  19   3      296.91      271.01     19.42 o
   3  19   3       49.93       62.06     17.82 o
   4  19   3       34.78       43.11     18.89 o
   5  19   3       32.77       16.63     24.30 o
   6  19   3       13.41       10.35     31.68 o
  -8  20   3       13.80        9.00     39.31 o
  -7  20   3       70.92       68.82     24.09 o
  -6  20   3      188.94      188.64     21.32 o
  -5  20   3        6.18       16.03     18.31 o
  -4  20   3       29.03       19.54     17.98 o
  -3  20   3      190.18      156.32     15.83 o
  -2  20   3        0.09       -8.32     15.98 o
  -1  20   3        0.10        2.44     16.32 o
   0  20   3       14.69        8.56     14.82 o
   1  20   3       34.51       24.61     17.58 o
   2  20   3       21.78       31.62     17.61 o
   3  20   3        3.34       20.15     19.52 o
   4  20   3        0.14       -1.46     19.24 o
   5  20   3       23.37       42.71     26.08 o
  -7  21   3        0.41       -1.48     25.16 o
  -6  21   3        0.02        2.21     20.15 o
  -5  21   3      194.24      204.48     21.68 o
  -4  21   3       52.25       61.35     18.73 o
  -3  21   3      541.20      514.99     23.74 o
  -2  21   3      316.38      310.65     21.21 o
  -1  21   3        6.43       12.57     16.89 o
   0  21   3        5.81        8.86     17.03 o
   1  21   3        7.35       11.07     17.08 o
   2  21   3        0.02       -7.84     19.59 o
   3  21   3       51.22       29.52     19.95 o
   4  21   3        0.31        1.24     25.52 o
   5  21   3        8.72       25.17     35.91 o
  -6  22   3        8.55        8.31     21.88 o
  -5  22   3      181.23      210.86     23.28 o
  -4  22   3        7.56       18.95     17.57 o
  -3  22   3      340.46      317.58     21.34 o
  -2  22   3      295.72      270.59     23.28 o
  -1  22   3        6.98        7.80     18.84 o
   0  22   3       18.91       21.82     19.59 o
   1  22   3       45.41       63.41     21.49 o
   2  22   3       60.77       56.18     21.28 o
   3  22   3       34.89       57.53     20.21 o
   4  22   3        6.85       -4.69     26.54 o
  -5  23   3        3.99        4.95     23.33 o
  -4  23   3        3.99       21.12     17.54 o
  -3  23   3       35.56       41.74     19.48 o
  -2  23   3       63.87       89.04     22.02 o
  -1  23   3       15.80       27.09     19.62 o
   0  23   3      401.44      431.94     36.13 o
   1  23   3        6.37        3.59     22.71 o
   2  23   3       50.70       35.60     20.59 o
   3  23   3      154.05      179.08     27.36 o
  -4  24   3       92.32      113.72     20.91 o
  -3  24   3      132.38      109.88     20.42 o
  -2  24   3      150.62      120.19     21.99 o
  -1  24   3       86.39       99.83     32.42 o
   0  24   3       83.89       83.46     33.01 o
   1  24   3       54.67       37.89     26.00 o
   2  24   3       95.34      130.14     38.33 o
  -2  25   3       26.65       19.73     25.42 o
  -1  25   3       34.95       28.37     35.56 o
   0  25   3        9.71       35.37     41.14 o
 -12   0   4       61.50       95.14     26.25 o
 -10   0   4        0.03        3.30     21.16 o
  -8   0   4       78.29       69.57     21.26 o
  -6   0   4      447.65      436.48     24.01 o
  -4   0   4      329.39      299.35      9.99 o
  -2   0   4        0.66       11.54      7.61 o
   0   0   4     5868.70     6446.41     97.94 o
   2   0   4      528.42      525.48     19.39 o
   4   0   4     1680.48     1569.61     28.12 o
   6   0   4       10.56        2.20     13.93 o
   8   0   4       27.29       52.28     23.17 o
 -12   1   4        7.63        9.32     20.57 o
 -11   1   4        3.37        8.34     14.47 o
 -10   1   4      360.51      330.32     17.42 o
  -9   1   4      265.50      301.09     15.78 o
  -8   1   4     1376.68     1385.43     27.41 o
  -7   1   4      515.45      519.69     18.55 o
  -6   1   4      243.93      246.33      8.63 o
  -5   1   4       70.05      103.45      6.65 o
  -4   1   4      730.19      771.43      9.95 o
  -3   1   4        0.04        3.74      4.65 o
  -2   1   4        4.33        2.81      4.40 o
  -1   1   4      284.63      297.95      5.89 o
   0   1   4      222.15      256.24      6.09 o
   1   1   4      105.25      110.52      6.80 o
   2   1   4      139.22      153.73      8.42 o
   3   1   4       46.33       40.31      9.18 o
   4   1   4      120.51      122.88     11.08 o
   5   1   4      153.96      156.74     11.33 o
   6   1   4        6.84        8.51     10.55 o
   7   1   4       29.46       26.60     13.13 o
   8   1   4      114.76      114.74     18.58 o
   9   1   4       76.44       59.02     17.94 o
 -12   2   4       17.31       27.78     19.59 o
 -11   2   4      317.79      360.81     19.80 o
 -10   2   4        2.62        4.99     13.05 o
  -9   2   4       13.79       11.48     12.53 o
  -8   2   4      205.05      182.35     14.61 o
  -7   2   4      109.29      115.78      8.39 o
  -6   2   4      394.17      452.25     10.75 o
  -5   2   4     2383.76     2424.01     14.94 o
  -4   2   4        3.69        8.19      4.58 o
  -3   2   4       43.75       17.65      5.22 o
  -2   2   4        4.58       12.60      4.74 o
  -1   2   4       18.55       38.02      4.27 o
   0   2   4     1283.43     1326.44     15.72 o
   1   2   4      818.76      830.83     12.83 o
   2   2   4      148.66      154.39      9.23 o
   3   2   4      207.45      188.13     12.88 o
   4   2   4      494.43      523.68     14.21 o
   5   2   4     1014.75      964.27     16.36 o
   6   2   4       87.95       85.19     10.44 o
   7   2   4        3.33        0.22     13.50 o
   8   2   4       67.68       55.56     16.80 o
   9   2   4        9.27       23.18     17.84 o
 -12   3   4        2.38       16.85     20.32 o
 -11   3   4       44.12       49.59     19.21 o
 -10   3   4       46.76       41.29     14.30 o
  -9   3   4       47.07       52.24     14.71 o
  -8   3   4      253.66      236.49     15.43 o
  -7   3   4      312.09      298.16     13.11 o
  -6   3   4       57.02       60.66      7.02 o
  -5   3   4      764.45      755.65      9.56 o
  -4   3   4      325.87      393.12      6.44 o
  -3   3   4      431.81      434.89      6.74 o
  -2   3   4     1171.16     1301.87     16.73 o
  -1   3   4     3537.84     3649.66     21.87 o
   0   3   4     2619.04     2789.08     33.23 o
   1   3   4     3320.39     3371.37     41.38 o
   2   3   4      321.47      314.23     11.80 o
   3   3   4      995.10     1004.09     14.72 o
   4   3   4      205.89      184.03     10.07 o
   5   3   4        2.52        4.08      8.49 o
   6   3   4       90.46       92.19     14.45 o
   7   3   4        6.45       10.30     13.52 o
   8   3   4      110.20       83.39     17.28 o
   9   3   4       89.00      106.75     19.13 o
 -12   4   4       86.54       91.24     20.95 o
 -11   4   4      246.54      224.73     21.36 o
 -10   4   4      106.32      108.42     15.08 o
  -9   4   4      530.78      492.15     19.83 o
  -8   4   4       74.34       56.39     13.80 o
  -7   4   4      141.14      117.98      8.57 o
  -6   4   4      170.74      163.13      8.72 o
  -5   4   4      527.27      496.66     10.06 o
  -4   4   4      280.15      245.29      5.41 o
  -3   4   4        7.68        7.90      3.89 o
  -2   4   4      908.89      890.08      8.10 o
  -1   4   4      144.51      169.16      5.35 o
   0   4   4      325.26      420.83      7.62 o
   1   4   4       97.67      106.59      5.99 o
   2   4   4        4.49        5.36      5.64 o
   3   4   4      565.69      553.02     15.93 o
   4   4   4       61.98       47.25     13.21 o
   5   4   4       78.30       66.45      6.75 o
   6   4   4       61.96       61.72     14.21 o
   7   4   4        2.41        1.75     13.32 o
   8   4   4       13.29       13.24     16.10 o
   9   4   4       49.49       57.97     18.58 o
 -12   5   4      250.45      274.71     24.98 o
 -11   5   4       76.33       79.60     18.68 o
 -10   5   4        5.56        1.99     18.90 o
  -9   5   4       79.65       44.68     14.25 o
  -8   5   4        1.57        6.13     10.52 o
  -7   5   4        2.38        1.89      6.79 o
  -6   5   4      339.58      293.97      8.70 o
  -5   5   4      262.86      264.80      9.59 o
  -4   5   4      183.84      187.02      8.16 o
  -3   5   4       35.75       34.70      4.13 o
  -2   5   4       81.77       69.57      4.27 o
  -1   5   4      775.55      839.60      8.64 o
   0   5   4      958.13      934.66     10.69 o
   1   5   4      767.33      769.66      8.85 o
   2   5   4      460.16      446.71     12.71 o
   3   5   4      814.02      857.68     18.00 o
   4   5   4        3.98        0.51     13.92 o
   5   5   4      270.89      259.68     16.01 o
   6   5   4      144.00      132.96     14.20 o
   7   5   4      116.83      131.01     16.30 o
   8   5   4      144.63      183.43     16.47 o
   9   5   4       13.82       17.57     18.52 o
 -12   6   4        8.97       -5.49     23.39 o
 -11   6   4       15.27       22.75     18.18 o
 -10   6   4      611.94      628.39     27.78 o
  -9   6   4       10.82        8.40     13.61 o
  -8   6   4      535.03      528.17     17.38 o
  -7   6   4        3.82        0.89      3.93 o
  -6   6   4       68.92       57.80     14.23 o
  -5   6   4        5.70        3.78      7.38 o
  -4   6   4      101.34       78.82      7.95 o
  -3   6   4      785.49      827.48      9.30 o
  -2   6   4      477.17      572.03      6.85 o
  -1   6   4       18.16       13.42      5.17 o
   0   6   4        9.10        7.28      5.83 o
   1   6   4      474.37      502.84      8.01 o
   2   6   4      801.59      771.67     14.95 o
   3   6   4      523.50      511.97     15.94 o
   4   6   4      905.57      922.05     20.88 o
   5   6   4      857.03      832.15     20.73 o
   6   6   4        9.14        6.34     13.85 o
   7   6   4        0.24        7.49     15.54 o
   8   6   4       30.45       49.47     16.07 o
   9   6   4        8.32       15.90     21.12 o
 -12   7   4       62.26       60.62     25.88 o
 -11   7   4       17.58        2.57     20.75 o
 -10   7   4        0.55       24.56     19.48 o
  -9   7   4       33.18       54.80     18.94 o
  -8   7   4       27.45       30.39     12.14 o
  -7   7   4       30.63       34.92     10.61 o
  -6   7   4     1314.47     1237.24     26.40 o
  -5   7   4        0.88        4.10      6.45 o
  -4   7   4        0.37        1.77      5.91 o
  -3   7   4      351.78      324.94      7.25 o
  -2   7   4      124.26      126.26      4.86 o
  -1   7   4     4297.60     4251.25     26.61 o
   0   7   4      327.44      330.01      8.90 o
   1   7   4       83.83       65.48      4.61 o
   2   7   4      342.74      407.40     11.24 o
   3   7   4      465.48      523.93     15.91 o
   4   7   4      286.00      289.08     15.88 o
   5   7   4        0.09       -1.14     13.41 o
   6   7   4      893.98      902.18     22.98 o
   7   7   4       13.29       24.80     15.13 o
   8   7   4        8.98        6.69     15.61 o
   9   7   4        0.35        1.20     22.72 o
 -12   8   4       14.26       19.60     30.46 o
 -11   8   4        9.32        9.41     21.78 o
 -10   8   4        1.43       10.34     19.46 o
  -9   8   4       51.94       56.93     23.00 o
  -8   8   4      276.13      263.88     20.93 o
  -7   8   4       42.79       44.21     10.33 o
  -6   8   4      213.73      198.72      7.11 o
  -5   8   4     1060.65     1018.80     19.67 o
  -4   8   4        0.30        2.06      8.55 o
  -3   8   4     2185.40     2114.50     15.02 o
  -2   8   4     1471.33     1485.58     15.05 o
  -1   8   4      563.69      680.19      7.59 o
   0   8   4      374.59      400.50      7.65 o
   1   8   4       13.17       28.61      5.12 o
   2   8   4       29.59       26.54      9.47 o
   3   8   4     1379.13     1365.32     27.53 o
   4   8   4       33.74       32.24     12.68 o
   5   8   4      199.19      181.22     14.91 o
   6   8   4        0.11        2.04     13.94 o
   7   8   4       80.55       96.44     14.66 o
   8   8   4        4.65       22.41     18.74 o
   9   8   4      258.76      287.75     34.37 o
 -11   9   4       51.54       60.50     21.70 o
 -10   9   4        6.00        5.77     20.44 o
  -9   9   4      115.05      130.24     24.16 o
  -8   9   4      681.10      692.24     27.49 o
  -7   9   4      825.02      768.59     17.66 o
  -6   9   4      229.69      223.13      8.95 o
  -5   9   4       57.57       51.13     12.43 o
  -4   9   4      955.32     1031.48     20.37 o
  -3   9   4      115.86      115.41      6.54 o
  -2   9   4      251.09      290.81      7.59 o
  -1   9   4        2.43        1.72      4.57 o
   0   9   4      652.26      618.23      9.79 o
   1   9   4        0.03       -0.72      7.03 o
   2   9   4       62.23       55.02      6.00 o
   3   9   4      112.19      102.11     11.61 o
   4   9   4       46.84       60.60     13.49 o
   5   9   4     1122.51     1054.62     23.18 o
   6   9   4      139.91      126.14     14.93 o
   7   9   4      327.55      335.16     19.50 o
   8   9   4      147.41      153.02     21.03 o
   9   9   4       42.61       45.50     35.13 o
 -11  10   4       12.86       33.63     21.80 o
 -10  10   4      165.74      200.37     32.15 o
  -9  10   4       36.69       50.22     21.32 o
  -8  10   4      136.60      154.96     20.47 o
  -7  10   4      133.24      138.63     19.99 o
  -6  10   4        0.16        3.87      4.65 o
  -5  10   4       69.84       66.10     13.58 o
  -4  10   4     2380.14     2488.05     37.08 o
  -3  10   4     1539.02     1595.52     15.39 o
  -2  10   4      944.63      905.05     10.93 o
  -1  10   4      250.16      243.50      7.17 o
   0  10   4       10.27       10.00      7.60 o
   1  10   4      214.35      236.18      9.77 o
   2  10   4      257.70      249.75     12.89 o
   3  10   4        0.36        0.75      5.42 o
   4  10   4      185.50      168.59     14.33 o
   5  10   4       39.97       36.00     13.40 o
   6  10   4       34.22       35.05     14.48 o
   7  10   4       41.34       42.80     17.53 o
   8  10   4      180.04      211.05     21.53 o
 -11  11   4       21.59       34.11     22.60 o
 -10  11   4       80.40       93.47     23.95 o
  -9  11   4        0.53       23.56     23.15 o
  -8  11   4      201.19      219.65     22.09 o
  -7  11   4      103.48      114.74     19.51 o
  -6  11   4     1437.35     1413.67     27.18 o
  -5  11   4      738.27      792.33     20.40 o
  -4  11   4       79.86       96.39     12.97 o
  -3  11   4      122.46      103.07      7.77 o
  -2  11   4      123.89      157.64      7.38 o
  -1  11   4      276.05      276.75      8.86 o
   0  11   4     1410.95     1420.80     22.69 o
   1  11   4       69.63       59.53      8.96 o
   2  11   4      361.38      316.52      8.75 o
   3  11   4       35.18       34.02     15.70 o
   4  11   4       23.29       16.97     16.30 o
   5  11   4        4.20       -1.04     13.50 o
   6  11   4      690.88      671.97     28.44 o
   7  11   4       37.08       47.17     18.90 o
   8  11   4      233.07      232.29     23.92 o
 -11  12   4        6.37       17.36     26.21 o
 -10  12   4      190.87      225.18     28.72 o
  -9  12   4      212.63      206.93     26.13 o
  -8  12   4       11.05        3.54     19.68 o
  -7  12   4        9.96        5.00     18.30 o
  -6  12   4      115.78       76.22     16.68 o
  -5  12   4        0.51       -2.92     13.43 o
  -4  12   4      137.69      112.16     13.80 o
  -3  12   4      566.77      567.09     10.16 o
  -2  12   4      502.80      496.46     10.98 o
  -1  12   4        7.11        6.00      6.98 o
   0  12   4        0.72       -5.08     10.08 o
   1  12   4       31.01       18.59      9.01 o
   2  12   4       31.55       30.48      7.78 o
   3  12   4      652.37      592.71     22.15 o
   4  12   4      179.87      178.81     18.73 o
   5  12   4       32.77       31.38     13.35 o
   6  12   4        4.90        7.19     18.20 o
   7  12   4        6.10        3.45     20.91 o
   8  12   4        0.75        3.20     22.32 o
 -10  13   4        5.79       23.75     31.02 o
  -9  13   4        2.05        6.02     28.20 o
  -8  13   4       66.28       63.09     19.80 o
  -7  13   4      177.79      189.08     20.60 o
  -6  13   4       57.55       61.76     16.43 o
  -5  13   4       87.74       94.34     14.17 o
  -4  13   4       15.59       10.98      4.42 o
  -3  13   4      523.17      463.03      9.85 o
  -2  13   4      485.63      482.81     12.58 o
  -1  13   4      941.84      899.95     13.66 o
   0  13   4      233.02      239.47     12.79 o
   1  13   4     1106.70     1023.16     18.28 o
   2  13   4       21.70       25.13      8.96 o
   3  13   4      342.21      316.29     19.79 o
   4  13   4      119.78      142.41     18.32 o
   5  13   4      114.33      121.02     18.49 o
   6  13   4       28.54       12.05     17.79 o
   7  13   4      134.43      142.62     20.99 o
   8  13   4       30.36       36.94     28.79 o
 -10  14   4       33.16       50.04     25.95 o
  -9  14   4      153.20      132.02     28.34 o
  -8  14   4      123.54      133.76     22.05 o
  -7  14   4       23.37       27.84     19.61 o
  -6  14   4      299.73      287.19     20.13 o
  -5  14   4      127.28      108.50     14.56 o
  -4  14   4      290.40      290.95     16.40 o
  -3  14   4      258.23      256.47     11.89 o
  -2  14   4      224.07      219.92     15.62 o
  -1  14   4      246.20      241.42     16.99 o
   0  14   4      117.01      108.70     14.72 o
   1  14   4      241.43      254.65     16.13 o
   2  14   4      287.06      277.72     22.17 o
   3  14   4       27.05       28.74     16.03 o
   4  14   4       44.33       31.21     16.87 o
   5  14   4        0.71       -2.43     18.19 o
   6  14   4      160.01      144.54     20.37 o
   7  14   4        0.54        1.05     21.12 o
 -10  15   4       28.45       29.02     30.92 o
  -9  15   4       85.32      126.44     26.94 o
  -8  15   4      103.91      101.42     22.98 o
  -7  15   4        1.41       -6.29     25.06 o
  -6  15   4       83.61       88.89     16.75 o
  -5  15   4        0.09        0.56     13.96 o
  -4  15   4      158.85      161.88     15.60 o
  -3  15   4      396.41      370.47     13.34 o
  -2  15   4      463.13      473.09     17.69 o
  -1  15   4       96.58      107.26     15.08 o
   0  15   4      557.70      572.52     19.46 o
   1  15   4        0.01        0.50     13.73 o
   2  15   4      344.68      327.95     22.72 o
   3  15   4      118.87      108.60     20.87 o
   4  15   4       38.18       52.84     17.34 o
   5  15   4      105.71       99.78     19.63 o
   6  15   4       79.82       76.51     19.01 o
   7  15   4        1.49        6.67     28.10 o
  -9  16   4        4.83       -0.63     38.76 o
  -8  16   4        6.30       -7.26     21.44 o
  -7  16   4       61.04       46.07     21.43 o
  -6  16   4      179.66      204.36     18.48 o
  -5  16   4       53.56       49.12     14.46 o
  -4  16   4      137.54      155.92     15.29 o
  -3  16   4      685.90      650.29     18.62 o
  -2  16   4      288.48      299.01     16.87 o
  -1  16   4        0.83        4.23     13.82 o
   0  16   4        6.09        0.37     14.41 o
   1  16   4      169.63      155.43     15.55 o
   2  16   4      141.18      189.66     21.73 o
   3  16   4      216.17      221.40     22.10 o
   4  16   4       80.40      116.69     21.67 o
   5  16   4       18.63       23.36     17.84 o
   6  16   4       33.58       28.38     18.21 o
   7  16   4        2.08        0.79     29.35 o
  -9  17   4        6.16        7.95     27.07 o
  -8  17   4        0.89        4.82     22.65 o
  -7  17   4       11.91       29.00     22.76 o
  -6  17   4       25.24       37.49     17.56 o
  -5  17   4        3.45        5.07     14.80 o
  -4  17   4        0.01       -0.10     14.95 o
  -3  17   4      184.62      187.87     16.16 o
  -2  17   4      392.81      392.97     18.00 o
  -1  17   4      491.37      539.20     19.39 o
   0  17   4       15.86       11.75     13.19 o
   1  17   4      189.06      181.27     20.58 o
   2  17   4       30.84       26.14     19.12 o
   3  17   4        8.93       21.30     20.43 o
   4  17   4        3.01        1.27     21.60 o
   5  17   4       22.21       32.78     20.86 o
   6  17   4        5.63       -9.07     50.55 o
  -9  18   4       82.68      143.02     34.18 o
  -8  18   4       17.96       15.60     23.50 o
  -7  18   4       46.57       32.63     19.27 o
  -6  18   4        0.34        4.22     17.42 o
  -5  18   4      232.86      239.02     17.86 o
  -4  18   4       56.17       40.43     13.84 o
  -3  18   4      210.34      216.17     16.53 o
  -2  18   4        2.47       10.61     14.03 o
  -1  18   4      142.39      140.63     17.49 o
   0  18   4        2.82       17.53     14.74 o
   1  18   4        8.77        0.29     17.22 o
   2  18   4       18.35       19.19     18.07 o
   3  18   4      249.33      252.76     24.59 o
   4  18   4       53.96       33.64     21.59 o
   5  18   4       28.09       19.14     22.05 o
   6  18   4        3.10       47.80     40.53 o
  -8  19   4       24.10       25.38     22.33 o
  -7  19   4       41.60       44.79     20.84 o
  -6  19   4        7.55       -2.73     19.72 o
  -5  19   4       66.70       61.39     16.07 o
  -4  19   4        3.18        3.42     14.56 o
  -3  19   4        9.02       14.94     15.32 o
  -2  19   4       32.63       36.78     17.87 o
  -1  19   4        0.60        4.54     17.59 o
   0  19   4        1.83        8.21     14.63 o
   1  19   4        1.06        2.20     19.07 o
   2  19   4        0.02       -4.19     18.04 o
   3  19   4        2.44        1.59     19.70 o
   4  19   4       87.82       90.71     20.98 o
   5  19   4       11.53        5.77     20.40 o
  -8  20   4       22.74       29.48     37.50 o
  -7  20   4       51.17       56.44     22.10 o
  -6  20   4       66.96       72.81     20.38 o
  -5  20   4       37.16       35.03     18.04 o
  -4  20   4       37.05       45.90     14.53 o
  -3  20   4      165.36      195.77     17.65 o
  -2  20   4       53.50       55.38     17.78 o
  -1  20   4       81.59       86.70     18.00 o
   0  20   4       48.08       55.49     17.36 o
   1  20   4        3.26        6.87     17.49 o
   2  20   4       10.63       15.57     19.73 o
   3  20   4        6.61       13.19     22.37 o
   4  20   4       63.27       59.38     20.05 o
   5  20   4       17.05       32.51     32.26 o
  -7  21   4       70.13       71.20     26.63 o
  -6  21   4       62.92       68.95     22.39 o
  -5  21   4       13.41       28.01     22.34 o
  -4  21   4       84.08       88.71     18.40 o
  -3  21   4       21.58       15.20     15.23 o
  -2  21   4        6.51       -4.53     17.59 o
  -1  21   4        0.99        0.22     18.63 o
   0  21   4       27.56       11.82     18.53 o
   1  21   4       15.05        8.39     18.85 o
   2  21   4       60.77       61.42     22.40 o
   3  21   4       16.83       31.03     21.91 o
   4  21   4      137.27      103.02     35.53 o
  -6  22   4       26.92        9.24     21.88 o
  -5  22   4       24.92       44.03     17.59 o
  -4  22   4       92.38      116.77     19.32 o
  -3  22   4        2.21       18.24     20.20 o
  -2  22   4       83.81       80.77     21.20 o
  -1  22   4      112.98      113.98     21.32 o
   0  22   4       28.56       46.66     21.79 o
   1  22   4        0.91       23.92     18.65 o
   2  22   4       76.47       93.44     24.56 o
   3  22   4        9.66        1.09     23.99 o
  -5  23   4       61.59       67.28     21.30 o
  -4  23   4        6.51       -3.56     25.82 o
  -3  23   4       68.41       67.66     21.90 o
  -2  23   4       29.57       38.58     21.36 o
  -1  23   4        9.65       11.27     24.07 o
   0  23   4       79.04       79.41     23.48 o
   1  23   4       24.48       36.05     22.21 o
   2  23   4       41.79       26.43     25.37 o
  -4  24   4        8.80        7.07     24.83 o
  -3  24   4       37.85       50.83     22.10 o
  -2  24   4        0.32       -3.42     33.30 o
  -1  24   4        6.29       13.68     31.40 o
   0  24   4        0.02       12.35     27.89 o
   1  24   4      152.76      177.75     29.39 o
 -11   0   5       71.10       61.44     23.46 o
  -9   0   5       25.20       25.56     20.45 o
  -7   0   5       13.34        6.45     13.25 o
  -5   0   5      607.66      605.95     12.92 o
  -3   0   5     1360.17     1373.83     20.96 o
  -1   0   5     5104.83     5260.96     80.95 o
   1   0   5      203.64      208.19     12.23 o
   3   0   5      301.88      323.30     20.28 o
   5   0   5        1.45        6.48     14.45 o
   7   0   5      210.11      212.48     24.80 o
   9   0   5        1.78       -1.92     41.91 o
 -12   1   5       15.26       12.76     17.86 o
 -11   1   5      306.01      341.49     20.63 o
 -10   1   5       16.30       17.28     15.39 o
  -9   1   5      335.62      319.31     17.93 o
  -8   1   5      104.53       86.44     15.37 o
  -7   1   5       15.34       18.42      6.28 o
  -6   1   5        3.66        4.52      7.18 o
  -5   1   5      137.22      132.39      6.91 o
  -4   1   5      277.65      255.28      6.04 o
  -3   1   5       87.12      101.70      6.07 o
  -2   1   5        8.81       15.32      5.65 o
  -1   1   5      968.49     1023.40     10.96 o
   0   1   5      179.89      160.14      7.30 o
   1   1   5        7.62        7.49      6.66 o
   2   1   5        0.02        1.42      7.77 o
   3   1   5     1006.25      994.51     19.12 o
   4   1   5      483.73      483.64     15.10 o
   5   1   5       81.04       79.21     11.08 o
   6   1   5       90.52      109.09     13.44 o
   7   1   5       29.77       22.95     14.92 o
   8   1   5        1.82        7.68     18.56 o
   9   1   5      100.18      104.88     43.04 o
 -12   2   5        7.24        1.58     20.62 o
 -11   2   5        5.72        9.35     21.10 o
 -10   2   5      341.62      296.44     19.93 o
  -9   2   5       90.96      114.94     17.43 o
  -8   2   5      202.28      185.30     13.64 o
  -7   2   5       57.04       45.40      7.58 o
  -6   2   5      372.70      367.66      8.72 o
  -5   2   5       52.32       59.19      5.68 o
  -4   2   5      144.84      179.23      7.33 o
  -3   2   5     1734.01     1884.26     17.01 o
  -2   2   5       56.56       78.83      6.56 o
  -1   2   5     2509.40     2652.43     20.36 o
   0   2   5     1155.63     1188.57     14.30 o
   1   2   5       38.91       31.86      6.23 o
   2   2   5       24.81       13.03      9.56 o
   3   2   5        3.17       -2.72     12.24 o
   4   2   5      402.49      416.91     14.51 o
   5   2   5      434.99      451.98     13.99 o
   6   2   5        0.66        2.81     14.63 o
   7   2   5        8.13       14.24     16.49 o
   8   2   5      102.89      103.10     17.59 o
   9   2   5        6.38       14.26     44.57 o
 -12   3   5      102.59      105.17     19.77 o
 -11   3   5        6.42        2.02     17.58 o
 -10   3   5       90.77      100.72     18.42 o
  -9   3   5       19.85       16.33     16.74 o
  -8   3   5      314.96      313.16     11.07 o
  -7   3   5       63.57       72.45      7.66 o
  -6   3   5      155.75      147.71      7.00 o
  -5   3   5      103.65      101.29      5.53 o
  -4   3   5     1018.77      909.99      9.00 o
  -3   3   5      261.19      246.35      7.82 o
  -2   3   5      555.30      512.38      9.50 o
  -1   3   5      365.25      340.89      8.76 o
   0   3   5      585.66      626.96     10.98 o
   1   3   5      522.29      503.01     10.86 o
   2   3   5      207.89      200.34     10.11 o
   3   3   5       83.01       77.39     12.74 o
   4   3   5      828.46      842.11     16.33 o
   5   3   5       16.73       13.01     12.92 o
   6   3   5      113.92      104.44     14.44 o
   7   3   5        0.17        4.92     14.93 o
   8   3   5       95.20      100.18     20.58 o
   9   3   5       18.50       40.25     44.80 o
 -12   4   5       43.73       70.19     19.33 o
 -11   4   5        2.00       10.91     17.49 o
 -10   4   5       92.65      148.38     21.07 o
  -9   4   5       16.53       19.04     16.95 o
  -8   4   5      250.01      274.98     11.17 o
  -7   4   5      191.30      184.28      8.44 o
  -6   4   5        4.83        5.61      4.96 o
  -5   4   5      610.76      627.46      8.13 o
  -4   4   5      196.24      203.43      4.31 o
  -3   4   5      314.24      392.67      8.03 o
  -2   4   5       75.72       76.42      4.33 o
  -1   4   5      721.64      625.38     11.03 o
   0   4   5      116.42      114.36      8.46 o
   1   4   5     1097.80     1058.71     15.02 o
   2   4   5        0.74        1.43      7.41 o
   3   4   5       40.94       32.27      7.06 o
   4   4   5      761.42      759.58     20.43 o
   5   4   5        9.07       17.87     12.64 o
   6   4   5       98.54       95.49     15.06 o
   7   4   5      202.04      238.25     18.39 o
   8   4   5        4.25       15.95     19.89 o
 -12   5   5        8.20       12.25     19.52 o
 -11   5   5      214.13      233.07     21.17 o
 -10   5   5       20.04       10.96     19.00 o
  -9   5   5        6.04       15.47     17.09 o
  -8   5   5        8.40        3.50     12.01 o
  -7   5   5       49.03       51.15      5.02 o
  -6   5   5       17.96       14.44      4.14 o
  -5   5   5      707.91      679.21     10.05 o
  -4   5   5      286.88      299.57      6.11 o
  -3   5   5       21.71       17.85      4.18 o
  -2   5   5      257.21      250.54      5.20 o
  -1   5   5     1704.99     1695.22     12.04 o
   0   5   5     2163.11     2286.86     25.49 o
   1   5   5     1595.80     1571.62     17.40 o
   2   5   5        9.85       12.11      6.05 o
   3   5   5     1330.92     1264.96     23.51 o
   4   5   5       65.22       64.03     13.97 o
   5   5   5      164.02      152.02     15.07 o
   6   5   5        1.65        2.47     13.17 o
   7   5   5        0.07        7.25     15.76 o
   8   5   5       53.03       39.51     19.21 o
 -12   6   5       27.21       57.18     28.25 o
 -11   6   5       15.65       18.37     20.01 o
 -10   6   5      216.36      220.86     21.76 o
  -9   6   5      117.80      155.15     19.34 o
  -8   6   5      369.00      420.23     17.56 o
  -7   6   5     1225.55     1248.14     21.07 o
  -6   6   5      155.14      177.55      9.91 o
  -5   6   5        2.04        3.52      9.30 o
  -4   6   5       71.65       81.21      5.61 o
  -3   6   5        8.59        9.61      4.86 o
  -2   6   5      179.00      171.42      5.26 o
  -1   6   5      917.79      965.05     12.77 o
   0   6   5      361.45      357.62      9.78 o
   1   6   5        2.86        8.82      8.08 o
   2   6   5       20.48       23.06      5.01 o
   3   6   5      153.07      167.20     13.06 o
   4   6   5       18.98       20.20     13.30 o
   5   6   5     1174.77     1175.27     23.76 o
   6   6   5      111.68      119.67     15.02 o
   7   6   5      155.68      163.85     19.75 o
   8   6   5       59.94       65.67     21.25 o
 -12   7   5       44.60       60.99     27.33 o
 -11   7   5       58.42       49.91     20.61 o
 -10   7   5       26.09       12.88     18.54 o
  -9   7   5      293.12      304.52     21.54 o
  -8   7   5      163.15      163.73     18.11 o
  -7   7   5      201.42      192.32     12.74 o
  -6   7   5      207.19      203.65     10.03 o
  -5   7   5      809.39      788.07     19.00 o
  -4   7   5      735.10      659.83      9.09 o
  -3   7   5      136.63      145.55      6.73 o
  -2   7   5       70.64       81.82      5.06 o
  -1   7   5        0.15        1.48      6.40 o
   0   7   5       69.97       45.08      7.66 o
   1   7   5      448.53      474.25     11.53 o
   2   7   5      455.23      397.56     11.51 o
   3   7   5       62.30       66.62     11.95 o
   4   7   5      201.26      169.88     14.79 o
   5   7   5       47.42       46.18     14.02 o
   6   7   5        3.27        3.24     19.32 o
   7   7   5      121.00      139.19     19.08 o
   8   7   5      110.11      123.96     22.70 o
 -12   8   5      135.31      152.92     45.92 o
 -11   8   5        5.32      -14.99     27.13 o
 -10   8   5      251.46      238.15     22.40 o
  -9   8   5        5.93       -2.22     17.17 o
  -8   8   5      644.65      636.08     23.97 o
  -7   8   5      847.81      797.86     20.94 o
  -6   8   5      183.77      173.98      8.96 o
  -5   8   5      134.28      113.93      8.50 o
  -4   8   5      100.19      109.09      9.99 o
  -3   8   5      143.34      150.67      7.08 o
  -2   8   5     1364.15     1405.30     12.87 o
  -1   8   5      286.76      308.18      8.82 o
   0   8   5      399.02      396.45     11.68 o
   1   8   5       54.40       51.14      8.17 o
   2   8   5       27.41       33.87      7.66 o
   3   8   5        8.70       11.96     10.00 o
   4   8   5      793.82      797.28     21.20 o
   5   8   5       14.41       15.16     13.83 o
   6   8   5      197.21      187.29     19.70 o
   7   8   5        2.56       -5.35     21.43 o
   8   8   5        3.75       -3.15     25.46 o
 -11   9   5       16.19       12.68     20.45 o
 -10   9   5       62.00       61.40     18.83 o
  -9   9   5      169.46      149.78     25.06 o
  -8   9   5        4.37        5.55     17.10 o
  -7   9   5        6.53        5.88     16.30 o
  -6   9   5     1090.04     1046.63     24.84 o
  -5   9   5      254.88      221.35     12.38 o
  -4   9   5     1620.12     1560.90     22.91 o
  -3   9   5       83.58       71.06      6.79 o
  -2   9   5     1087.98     1100.45     12.09 o
  -1   9   5        0.05        3.59      7.61 o
   0   9   5        0.38        0.49      8.67 o
   1   9   5      250.76      215.21      5.42 o
   2   9   5      105.91      126.08      6.92 o
   3   9   5        3.23        1.89      9.42 o
   4   9   5       15.37       21.40     12.37 o
   5   9   5       24.95       20.06     18.88 o
   6   9   5       15.14       19.53     17.60 o
   7   9   5       41.79       32.35     19.27 o
   8   9   5      235.05      263.18     24.95 o
 -11  10   5        8.92       15.51     25.83 o
 -10  10   5        5.94        7.06     19.28 o
  -9  10   5        0.03        1.69     22.61 o
  -8  10   5        2.57       -5.65     17.67 o
  -7  10   5       13.38       14.71     14.87 o
  -6  10   5      149.10      150.37     15.86 o
  -5  10   5       85.64       91.00     13.80 o
  -4  10   5       55.97       57.16     10.43 o
  -3  10   5     1408.97     1386.93     14.07 o
  -2  10   5      184.99      171.59      7.04 o
  -1  10   5     1232.12     1195.40     12.72 o
   0  10   5       71.42       67.93      5.27 o
   1  10   5        1.17        4.45      6.62 o
   2  10   5        0.73        1.16      9.30 o
   3  10   5        3.37        6.17     10.94 o
   4  10   5      269.50      229.59     20.08 o
   5  10   5      338.55      341.59     24.11 o
   6  10   5       84.76      108.50     18.42 o
   7  10   5       26.58       27.83     18.49 o
   8  10   5       17.87       27.54     23.49 o
 -11  11   5      345.88      393.81     34.43 o
 -10  11   5        2.69        9.24     30.69 o
  -9  11   5      143.74      154.81     25.19 o
  -8  11   5        3.16        2.22     17.93 o
  -7  11   5       34.13       38.33     15.37 o
  -6  11   5       25.37       26.44     15.24 o
  -5  11   5      506.50      499.68     18.41 o
  -4  11   5       96.92       99.31     13.97 o
  -3  11   5      504.94      541.08     10.18 o
  -2  11   5      497.28      510.00     10.38 o
  -1  11   5      395.28      435.86     10.16 o
   0  11   5        5.69        8.32      6.13 o
   1  11   5      738.37      744.27     16.50 o
   2  11   5      153.89      157.24     17.68 o
   3  11   5      555.01      557.90     22.63 o
   4  11   5       20.96       14.26     17.40 o
   5  11   5       19.51       18.80     18.12 o
   6  11   5      162.45      160.40     20.56 o
   7  11   5      127.83      124.18     19.96 o
 -11  12   5        3.60        1.18     32.10 o
 -10  12   5       13.91       11.76     26.53 o
  -9  12   5       15.95       12.78     23.08 o
  -8  12   5      627.52      644.38     27.44 o
  -7  12   5       60.19       58.16     16.63 o
  -6  12   5      301.55      313.67     18.94 o
  -5  12   5       23.01       19.33     14.00 o
  -4  12   5      150.41      152.34     13.93 o
  -3  12   5      170.46      147.34      7.99 o
  -2  12   5     1282.11     1226.43     19.47 o
  -1  12   5      192.32      187.20      9.69 o
   0  12   5      947.24      908.20     18.76 o
   1  12   5       42.23       34.35     10.83 o
   2  12   5       16.85       14.84     16.13 o
   3  12   5       35.78       20.20     16.30 o
   4  12   5      171.15      164.44     19.14 o
   5  12   5      159.30      151.67     20.38 o
   6  12   5       93.66      124.29     20.01 o
   7  12   5      145.52      174.01     21.31 o
 -10  13   5      333.23      411.96     35.00 o
  -9  13   5        4.73        0.23     24.24 o
  -8  13   5        6.70        7.78     20.32 o
  -7  13   5        0.09       -2.96     16.69 o
  -6  13   5      178.63      156.28     17.85 o
  -5  13   5        1.77       -4.77     13.52 o
  -4  13   5      568.53      561.54     17.92 o
  -3  13   5      169.33      164.87     16.18 o
  -2  13   5      104.26       83.90     14.58 o
  -1  13   5      617.11      588.06     20.62 o
   0  13   5      158.52      132.38     15.05 o
   1  13   5      330.13      322.66     14.34 o
   2  13   5      401.65      373.73     19.95 o
   3  13   5      122.79      116.50     18.08 o
   4  13   5      301.57      320.34     22.27 o
   5  13   5       70.66       56.88     18.64 o
   6  13   5        7.34        1.66     18.93 o
   7  13   5        3.02        3.35     23.33 o
 -10  14   5       11.75       22.03     27.81 o
  -9  14   5      164.21      134.25     26.24 o
  -8  14   5      191.62      202.20     21.01 o
  -7  14   5      378.29      387.10     21.47 o
  -6  14   5      199.11      208.86     18.32 o
  -5  14   5       69.10       87.26     15.13 o
  -4  14   5       19.39       25.03     13.66 o
  -3  14   5       85.51      112.59     15.52 o
  -2  14   5        0.75       -2.99     13.66 o
  -1  14   5      284.72      285.86     18.34 o
   0  14   5      985.40      934.18     23.28 o
   1  14   5       57.49       47.32     15.34 o
   2  14   5      211.14      177.10     18.07 o
   3  14   5       51.47       41.11     16.90 o
   4  14   5      177.96      214.86     21.06 o
   5  14   5       27.02       27.13     19.08 o
   6  14   5       86.38      108.21     19.69 o
   7  14   5       15.89       32.63     21.42 o
 -10  15   5        0.51        7.47     30.92 o
  -9  15   5        1.78       -3.10     29.76 o
  -8  15   5       14.15       10.88     18.19 o
  -7  15   5       14.93       17.94     18.29 o
  -6  15   5        1.50       -0.17     21.13 o
  -5  15   5       77.89       84.98     15.51 o
  -4  15   5       92.62       76.05     14.14 o
  -3  15   5      593.24      576.02     20.04 o
  -2  15   5       69.47       51.86     14.77 o
  -1  15   5        7.10       14.01     14.78 o
   0  15   5      224.37      224.82     16.34 o
   1  15   5      374.94      361.59     23.11 o
   2  15   5      344.64      333.26     20.08 o
   3  15   5      420.06      448.83     23.25 o
   4  15   5       21.74       25.32     17.52 o
   5  15   5      147.75      123.98     19.80 o
   6  15   5       65.83       81.19     19.45 o
  -9  16   5      134.02      172.77     23.62 o
  -8  16   5        2.06       -3.71     18.84 o
  -7  16   5      390.29      390.46     23.74 o
  -6  16   5        5.41        3.89     17.83 o
  -5  16   5        0.06       -1.27     14.17 o
  -4  16   5       92.97       81.75     13.94 o
  -3  16   5       19.15        9.36     14.08 o
  -2  16   5      233.36      216.25     20.14 o
  -1  16   5       81.93       81.68     16.00 o
   0  16   5      123.93      122.30     15.48 o
   1  16   5       48.79       38.46     19.92 o
   2  16   5      151.38      152.27     22.96 o
   3  16   5        4.20        6.89     19.81 o
   4  16   5       32.93       22.59     18.21 o
   5  16   5       17.72       19.93     19.20 o
   6  16   5        0.00        4.19     24.39 o
  -9  17   5        0.30       -0.21     22.75 o
  -8  17   5        1.34       -5.34     22.16 o
  -7  17   5        1.30       -2.92     18.47 o
  -6  17   5      174.64      163.21     18.28 o
  -5  17   5       11.38        1.53     13.62 o
  -4  17   5      340.45      323.53     17.02 o
  -3  17   5      387.30      394.78     17.98 o
  -2  17   5       85.58       48.29     18.18 o
  -1  17   5       11.50       13.73     15.47 o
   0  17   5      443.52      428.43     25.69 o
   1  17   5      182.04      164.10     21.87 o
   2  17   5        8.87       12.87     20.03 o
   3  17   5      200.71      194.05     24.46 o
   4  17   5       19.04       22.11     21.07 o
   5  17   5       57.66       41.60     19.27 o
  -8  18   5        0.40        5.18     21.37 o
  -7  18   5       73.46       81.43     19.60 o
  -6  18   5        5.54        3.53     16.48 o
  -5  18   5       24.96       40.52     14.18 o
  -4  18   5       26.78       26.39     14.85 o
  -3  18   5        8.38        9.79     14.85 o
  -2  18   5        4.91        7.96     17.26 o
  -1  18   5        8.62        4.25     15.18 o
   0  18   5       18.97       34.42     18.97 o
   1  18   5       19.18       11.42     19.35 o
   2  18   5        0.01       -9.91     19.67 o
   3  18   5        0.79        1.66     21.53 o
   4  18   5      141.70      125.55     25.59 o
   5  18   5       18.21       20.93     23.20 o
  -8  19   5        1.57       10.75     23.50 o
  -7  19   5       36.58       32.40     19.82 o
  -6  19   5      145.69      154.83     21.53 o
  -5  19   5       23.82       17.42     13.84 o
  -4  19   5      113.56      121.09     16.78 o
  -3  19   5      369.11      303.86     20.86 o
  -2  19   5       83.81      101.72     18.23 o
  -1  19   5       24.02       17.41     17.49 o
   0  19   5        8.34        9.18     20.61 o
   1  19   5       35.77       37.34     18.89 o
   2  19   5        6.46        3.94     22.96 o
   3  19   5      209.89      233.90     26.55 o
   4  19   5        9.61        5.11     23.96 o
  -7  20   5       27.06       19.93     19.73 o
  -6  20   5       21.47       32.87     18.22 o
  -5  20   5       22.80        4.25     16.41 o
  -4  20   5       14.90        8.80     17.91 o
  -3  20   5      148.76      157.71     19.79 o
  -2  20   5      153.00      158.91     19.69 o
  -1  20   5        5.55        3.97     20.80 o
   0  20   5       97.81       99.02     20.44 o
   1  20   5      391.34      455.12     24.71 o
   2  20   5       17.38       26.08     20.62 o
   3  20   5        7.65       -2.27     19.84 o
   4  20   5       57.66       31.27     25.38 o
  -7  21   5      137.03      158.34     25.22 o
  -6  21   5        2.00       -0.73     28.27 o
  -5  21   5       24.90       45.65     19.08 o
  -4  21   5       79.85       90.52     21.31 o
  -3  21   5      523.89      543.29     24.87 o
  -2  21   5       26.10       22.13     18.01 o
  -1  21   5       18.93        6.78     21.76 o
   0  21   5       75.74       83.54     19.91 o
   1  21   5       16.47       22.10     20.30 o
   2  21   5       36.76       22.20     20.31 o
   3  21   5        1.98        0.33     24.82 o
  -6  22   5        5.31       30.64     25.66 o
  -5  22   5        1.61       18.17     24.04 o
  -4  22   5        0.54        7.09     21.39 o
  -3  22   5      219.74      212.70     23.86 o
  -2  22   5        2.88       -7.95     22.48 o
  -1  22   5       72.82       50.58     23.31 o
   0  22   5       33.40       41.55     19.67 o
   1  22   5       81.90       42.54     22.11 o
   2  22   5        0.91        3.97     26.11 o
  -4  23   5       28.32       46.93     21.78 o
  -3  23   5        8.86       12.79     20.61 o
  -2  23   5        6.18       22.25     26.54 o
  -1  23   5        0.35        9.88     24.76 o
   0  23   5        4.73       13.04     26.76 o
   1  23   5        7.98       19.65     28.16 o
  -2  24   5       70.16       93.94     29.26 o
  -1  24   5       94.01      115.62     33.53 o
 -12   0   6       72.86       64.97     47.72 o
 -10   0   6      451.27      451.12     28.95 o
  -8   0   6       28.27       27.29     14.37 o
  -6   0   6        0.58       -1.90     10.37 o
  -4   0   6      223.72      305.48     20.58 o
  -2   0   6      769.95      794.18     12.91 o
   0   0   6       93.27      120.78     13.32 o
   2   0   6     1716.43     1654.93     29.05 o
   4   0   6      362.48      401.63     21.61 o
   6   0   6      123.43      119.10     22.12 o
   8   0   6      145.80      181.59     38.43 o
 -12   1   6       13.17       22.06     26.86 o
 -11   1   6        2.88       10.49     17.19 o
 -10   1   6       37.15       43.61     13.41 o
  -9   1   6        6.30        0.02     10.67 o
  -8   1   6      112.70      108.63     10.79 o
  -7   1   6       16.24       18.90      9.31 o
  -6   1   6     1167.74     1149.01     16.09 o
  -5   1   6       15.40       20.66      5.22 o
  -4   1   6        5.83        6.11      5.67 o
  -3   1   6       12.83        7.11      5.43 o
  -2   1   6      672.65      699.15      7.87 o
  -1   1   6     1083.57     1164.30     13.18 o
   0   1   6      345.89      328.78      9.16 o
   1   1   6      270.44      247.92      9.09 o
   2   1   6      207.89      183.43     11.26 o
   3   1   6      228.28      194.30     13.05 o
   4   1   6      187.55      200.35     14.73 o
   5   1   6      202.73      204.80     14.43 o
   6   1   6       29.56       29.20     14.61 o
   7   1   6       20.86        5.55     18.63 o
   8   1   6        2.92        1.65     23.46 o
 -12   2   6       22.31       30.04     26.25 o
 -11   2   6      138.61      136.79     19.13 o
 -10   2   6        0.77       -1.08     13.30 o
  -9   2   6      284.93      269.25     16.45 o
  -8   2   6        5.46        3.77      9.45 o
  -7   2   6       69.48       80.26      7.60 o
  -6   2   6        8.26        8.88      6.18 o
  -5   2   6      125.87      103.47      5.00 o
  -4   2   6       97.40      116.10      7.82 o
  -3   2   6      285.77      290.61     10.05 o
  -2   2   6      458.89      517.49     10.04 o
  -1   2   6       31.19       22.55      6.22 o
   0   2   6     1528.02     1645.22     16.26 o
   1   2   6      254.93      237.59      8.71 o
   2   2   6      188.77      178.51     12.85 o
   3   2   6      424.44      401.41     16.58 o
   4   2   6      236.15      217.02     12.52 o
   5   2   6       15.72       11.84     12.13 o
   6   2   6       19.86       22.88     15.42 o
   7   2   6        0.57        2.03     18.66 o
   8   2   6       10.59       14.79     21.84 o
 -12   3   6       25.41       22.53     25.09 o
 -11   3   6      148.60      136.61     23.35 o
 -10   3   6       84.36       72.45     15.26 o
  -9   3   6      447.70      486.53     19.45 o
  -8   3   6      299.21      298.59     10.47 o
  -7   3   6      296.60      291.23      8.38 o
  -6   3   6        2.37       -0.95      5.27 o
  -5   3   6      280.77      279.23      6.03 o
  -4   3   6       16.45       30.20      7.11 o
  -3   3   6       29.01       22.44      7.74 o
  -2   3   6     1665.68     1681.71     15.85 o
  -1   3   6     1405.42     1327.23     16.36 o
   0   3   6      246.70      207.77     10.64 o
   1   3   6       35.20       33.46      7.54 o
   2   3   6      190.17      162.62     10.10 o
   3   3   6       66.53       87.09     13.55 o
   4   3   6      131.61      121.21     14.77 o
   5   3   6      791.28      821.82     20.35 o
   6   3   6      265.99      295.54     21.83 o
   7   3   6       15.26       14.15     17.46 o
   8   3   6       10.15       12.28     21.86 o
 -12   4   6       44.35       54.87     23.50 o
 -11   4   6       47.78       62.96     20.64 o
 -10   4   6       66.41       72.29     15.35 o
  -9   4   6       32.94       52.50     14.04 o
  -8   4   6       63.33       69.74      9.83 o
  -7   4   6       32.08       38.70      6.98 o
  -6   4   6      714.64      700.38      9.95 o
  -5   4   6      579.93      610.91      6.73 o
  -4   4   6       39.27       32.33      6.74 o
  -3   4   6       23.26       17.50      6.71 o
  -2   4   6      800.45      852.99      9.51 o
  -1   4   6     2331.85     2459.23     22.61 o
   0   4   6      757.96      800.44     14.42 o
   1   4   6      986.23     1004.35     15.96 o
   2   4   6      438.80      397.34     11.16 o
   3   4   6      237.80      222.64     14.31 o
   4   4   6       51.75       78.99     13.79 o
   5   4   6       14.48        4.65     13.22 o
   6   4   6      138.47      150.64     19.22 o
   7   4   6        6.96       22.25     18.45 o
   8   4   6       47.38       37.18     27.83 o
 -12   5   6        0.26        6.97     29.05 o
 -11   5   6       25.25       -0.30     24.20 o
 -10   5   6      236.14      267.19     18.62 o
  -9   5   6      414.78      413.94     20.07 o
  -8   5   6       90.58      101.21     10.33 o
  -7   5   6      316.45      312.28      8.51 o
  -6   5   6      349.00      342.69      7.12 o
  -5   5   6       75.22       69.95      3.88 o
  -4   5   6       49.60       47.10      6.55 o
  -3   5   6      168.82      145.18      7.30 o
  -2   5   6     2005.75     1914.37     18.07 o
  -1   5   6       39.58       32.74      8.65 o
   0   5   6       13.57       20.15      8.66 o
   1   5   6       94.16       77.29     10.10 o
   2   5   6      248.33      232.93      9.07 o
   3   5   6      416.88      389.12     15.82 o
   4   5   6      321.75      339.52     17.00 o
   5   5   6       89.66       72.10     19.42 o
   6   5   6      600.00      639.60     22.72 o
   7   5   6        0.01        0.51     19.37 o
   8   5   6      128.94      115.94     28.73 o
 -12   6   6      205.99      259.62     32.10 o
 -11   6   6       27.00       53.20     25.17 o
 -10   6   6       43.75       44.65     18.64 o
  -9   6   6      260.10      269.02     17.51 o
  -8   6   6       68.94       72.15     10.07 o
  -7   6   6      100.50       88.92      9.99 o
  -6   6   6     2692.81     2649.80     27.02 o
  -5   6   6        1.70        2.16      5.12 o
  -4   6   6      164.75      154.46      5.60 o
  -3   6   6        5.85       10.24      3.93 o
  -2   6   6      126.60      118.34      6.74 o
  -1   6   6      187.75      175.71     11.17 o
   0   6   6      361.41      384.59     11.72 o
   1   6   6       28.76       40.91      9.52 o
   2   6   6      266.92      253.86      8.25 o
   3   6   6       25.83        9.23     11.40 o
   4   6   6       13.06       -7.46     16.86 o
   5   6   6        4.86        6.35     19.47 o
   6   6   6      270.37      257.06     19.81 o
   7   6   6       18.76        6.18     19.24 o
   8   6   6        3.49       17.53     33.67 o
 -12   7   6       36.57       29.88     30.42 o
 -11   7   6       13.10        5.74     27.57 o
 -10   7   6       35.08       32.99     19.04 o
  -9   7   6      258.06      257.18     17.47 o
  -8   7   6       40.37       55.99     11.43 o
  -7   7   6       75.01       80.16      9.71 o
  -6   7   6       31.61       28.85     10.71 o
  -5   7   6       99.19       91.76      8.63 o
  -4   7   6       99.54       92.77      6.59 o
  -3   7   6        0.02        0.13      4.55 o
  -2   7   6     1095.02     1110.68     14.26 o
  -1   7   6      154.93      155.32     10.45 o
   0   7   6       41.71       45.27      9.23 o
   1   7   6       16.93       21.27      9.05 o
   2   7   6        0.02        0.66      6.40 o
   3   7   6      437.83      419.32     18.67 o
   4   7   6      164.95      162.07     19.44 o
   5   7   6      358.19      339.88     23.31 o
   6   7   6       86.45       81.58     18.63 o
   7   7   6       55.21       57.41     23.52 o
 -11   8   6      119.65      176.88     26.49 o
 -10   8   6        0.03       -5.04     19.52 o
  -9   8   6        0.68       -5.35     13.97 o
  -8   8   6        1.04        6.59     11.75 o
  -7   8   6       78.10       72.34     14.14 o
  -6   8   6      811.77      727.92     17.04 o
  -5   8   6     1386.25     1252.03     20.77 o
  -4   8   6       53.90       48.22      6.64 o
  -3   8   6      710.53      684.52      8.79 o
  -2   8   6      267.80      275.10      9.88 o
  -1   8   6      302.29      317.83     13.08 o
   0   8   6       41.37       39.38      8.88 o
   1   8   6      302.74      288.32     11.13 o
   2   8   6      411.25      384.83     16.00 o
   3   8   6       91.98       83.05     14.29 o
   4   8   6      129.56      105.06     18.65 o
   5   8   6        5.74        9.05     18.44 o
   6   8   6       49.17       52.34     17.55 o
   7   8   6      111.85      125.90     20.62 o
 -11   9   6        8.19       -8.55     26.17 o
 -10   9   6      149.48      147.49     21.13 o
  -9   9   6       73.34       70.09     20.19 o
  -8   9   6      650.46      702.67     33.66 o
  -7   9   6       76.21       71.96     14.57 o
  -6   9   6      130.11      130.64     15.24 o
  -5   9   6     1217.94     1191.31     26.04 o
  -4   9   6      803.92      699.96     13.82 o
  -3   9   6     1146.53     1060.45     19.12 o
  -2   9   6     1427.98     1299.97     17.78 o
  -1   9   6      346.49      362.52     13.61 o
   0   9   6      489.25      445.13     14.40 o
   1   9   6       18.87       11.88      8.51 o
   2   9   6        6.95        1.04     11.27 o
   3   9   6      330.73      343.33     20.44 o
   4   9   6       11.00       20.31     17.60 o
   5   9   6       70.55       60.20     19.73 o
   6   9   6       16.93       18.16     21.23 o
   7   9   6       14.27       11.09     19.12 o
 -11  10   6       17.75       31.03     22.12 o
 -10  10   6       18.28       29.43     19.79 o
  -9  10   6      147.56      140.68     20.48 o
  -8  10   6      376.50      390.50     19.86 o
  -7  10   6        5.86       13.68     14.21 o
  -6  10   6      842.94      832.88     22.50 o
  -5  10   6       15.06       13.99     13.14 o
  -4  10   6      168.91      170.81     11.46 o
  -3  10   6      473.72      451.02     10.65 o
  -2  10   6       33.77       35.03      7.44 o
  -1  10   6       65.69       56.45     11.35 o
   0  10   6      546.14      525.19     15.58 o
   1  10   6       48.63       42.55     14.95 o
   2  10   6      539.83      526.07     21.55 o
   3  10   6       22.46       22.83     16.43 o
   4  10   6       91.82       89.48     17.88 o
   5  10   6        1.35        3.46     18.04 o
   6  10   6      123.78      130.42     19.48 o
   7  10   6       23.92       37.29     20.43 o
 -11  11   6       13.88       23.66     24.40 o
 -10  11   6      247.89      281.05     25.54 o
  -9  11   6       38.57       47.86     18.79 o
  -8  11   6      271.05      265.01     19.48 o
  -7  11   6      194.53      168.50     16.66 o
  -6  11   6       86.96       92.62     15.87 o
  -5  11   6       74.60       77.77     13.47 o
  -4  11   6      434.02      453.30     18.83 o
  -3  11   6      417.12      352.78     16.74 o
  -2  11   6      938.94      927.02     18.83 o
  -1  11   6      404.09      369.17     14.43 o
   0  11   6        3.61        7.92     11.12 o
   1  11   6      192.21      164.09     16.99 o
   2  11   6       74.95       71.13     16.89 o
   3  11   6       90.56       74.18     16.90 o
   4  11   6      216.65      234.03     20.96 o
   5  11   6       28.81       44.31     18.61 o
   6  11   6       13.72       23.03     18.35 o
   7  11   6       24.73        6.57     20.23 o
 -11  12   6       47.40       42.33     22.95 o
 -10  12   6       25.50       43.40     20.30 o
  -9  12   6       66.98       50.91     21.01 o
  -8  12   6        0.06        1.49     19.37 o
  -7  12   6      380.59      418.47     21.08 o
  -6  12   6      128.94      107.00     15.90 o
  -5  12   6      423.68      411.05     16.24 o
  -4  12   6        0.02        1.94     14.09 o
  -3  12   6      292.78      271.80     16.71 o
  -2  12   6        4.96        6.96     14.47 o
  -1  12   6      515.12      512.74     16.33 o
   0  12   6      400.43      400.29     14.86 o
   1  12   6      709.65      661.05     22.33 o
   2  12   6      100.60      108.86     17.32 o
   3  12   6        8.26       16.09     16.55 o
   4  12   6      112.65      121.65     19.73 o
   5  12   6       77.82       64.20     20.63 o
   6  12   6       15.48       16.72     25.47 o
 -10  13   6        2.42        1.00     20.81 o
  -9  13   6      229.45      220.33     23.72 o
  -8  13   6        8.07       -4.23     16.40 o
  -7  13   6       81.85       99.26     17.26 o
  -6  13   6       92.48       89.40     14.96 o
  -5  13   6      243.57      226.55     15.12 o
  -4  13   6      376.72      380.14     18.76 o
  -3  13   6        0.47       -5.98     14.32 o
  -2  13   6      146.16      154.12     20.25 o
  -1  13   6        1.96        6.87     13.72 o
   0  13   6      162.74      177.51     13.25 o
   1  13   6        0.53        8.17     15.63 o
   2  13   6       47.59       63.46     16.40 o
   3  13   6      176.93      189.99     19.94 o
   4  13   6       18.02       20.52     18.21 o
   5  13   6      217.70      205.60     23.03 o
   6  13   6        0.67       -0.17     19.83 o
 -10  14   6       15.54       23.56     21.52 o
  -9  14   6        1.57       -5.72     21.42 o
  -8  14   6       63.55       78.95     18.61 o
  -7  14   6        5.74       -1.40     16.96 o
  -6  14   6       80.20       73.99     14.37 o
  -5  14   6      281.52      285.96     16.06 o
  -4  14   6        9.44       19.84     13.84 o
  -3  14   6       63.08       71.35     14.86 o
  -2  14   6       72.64      101.39     19.68 o
  -1  14   6      134.52      128.87     16.01 o
   0  14   6        3.52       14.67     16.82 o
   1  14   6      203.95      220.93     18.25 o
   2  14   6       26.74       21.39     15.54 o
   3  14   6      100.94      124.72     19.63 o
   4  14   6       64.53       56.01     19.33 o
   5  14   6       22.80       34.71     21.62 o
   6  14   6       13.63        3.87     20.37 o
 -10  15   6       61.24       57.35     24.50 o
  -9  15   6        3.94       15.51     21.50 o
  -8  15   6      193.75      179.23     20.42 o
  -7  15   6      212.78      218.95     20.33 o
  -6  15   6       63.20       65.50     15.16 o
  -5  15   6       43.39       39.03     14.23 o
  -4  15   6        0.86        4.13     14.38 o
  -3  15   6      454.01      441.93     24.81 o
  -2  15   6       32.26       38.00     18.78 o
  -1  15   6       96.20       80.77     15.53 o
   0  15   6       47.75       46.47     20.06 o
   1  15   6      198.41      209.42     18.33 o
   2  15   6      126.96      110.92     17.83 o
   3  15   6       70.49       60.43     18.24 o
   4  15   6      234.26      264.12     22.67 o
   5  15   6       47.38       53.28     22.18 o
  -9  16   6       10.57        7.48     20.85 o
  -8  16   6        0.11        6.66     29.05 o
  -7  16   6       18.29       20.51     18.44 o
  -6  16   6       39.41       52.62     14.69 o
  -5  16   6        4.39        1.07     14.58 o
  -4  16   6      513.54      501.10     20.36 o
  -3  16   6        0.34       -1.96     17.87 o
  -2  16   6      184.97      220.59     21.68 o
  -1  16   6       72.53      100.18     16.35 o
   0  16   6        6.90        1.46     19.04 o
   1  16   6        0.89        8.12     19.20 o
   2  16   6      152.39      190.84     19.93 o
   3  16   6        6.26        9.41     17.75 o
   4  16   6      109.87      120.26     20.95 o
   5  16   6        5.75        6.54     23.49 o
  -9  17   6       80.28       75.21     31.65 o
  -8  17   6       68.51       73.58     20.97 o
  -7  17   6       14.09       16.99     17.75 o
  -6  17   6        0.89       11.84     14.85 o
  -5  17   6       13.81       16.30     16.94 o
  -4  17   6       34.30       43.26     18.97 o
  -3  17   6       12.79        1.92     18.18 o
  -2  17   6       59.60       80.16     19.89 o
  -1  17   6        1.53       -2.54     22.26 o
   0  17   6       37.63       49.36     21.46 o
   1  17   6        6.66       18.71     19.40 o
   2  17   6       94.54       83.47     21.76 o
   3  17   6      343.07      338.01     27.98 o
   4  17   6      161.80      177.81     22.69 o
   5  17   6       37.13       35.47     21.16 o
  -8  18   6        6.60       12.98     22.09 o
  -7  18   6        0.61       10.82     23.98 o
  -6  18   6        1.40       -1.09     19.23 o
  -5  18   6      208.96      231.14     22.54 o
  -4  18   6       12.42        9.27     19.30 o
  -3  18   6      288.73      306.17     21.99 o
  -2  18   6       22.53       10.55     18.49 o
  -1  18   6       14.19        6.69     19.68 o
   0  18   6        8.72        0.58     20.81 o
   1  18   6        2.97       14.91     20.38 o
   2  18   6       45.16       44.41     21.94 o
   3  18   6       88.23       97.00     24.31 o
   4  18   6       54.38       51.59     24.51 o
  -8  19   6       12.41       -3.11     34.99 o
  -7  19   6       53.35       45.30     20.49 o
  -6  19   6        8.39       12.80     19.23 o
  -5  19   6      165.81      197.29     22.82 o
  -4  19   6      131.23      103.79     21.03 o
  -3  19   6       69.02      111.94     21.14 o
  -2  19   6      110.53      112.55     24.07 o
  -1  19   6      223.25      245.66     22.43 o
   0  19   6       47.24       57.32     21.86 o
   1  19   6      109.71      102.88     20.96 o
   2  19   6       81.23       93.70     23.14 o
   3  19   6      154.95      111.28     25.60 o
  -7  20   6       43.59       27.83     28.87 o
  -6  20   6       17.03        7.50     21.32 o
  -5  20   6       90.81      113.65     20.25 o
  -4  20   6      324.92      284.52     24.73 o
  -3  20   6      281.22      289.86     22.84 o
  -2  20   6       19.80       21.83     23.14 o
  -1  20   6       32.34       45.81     24.23 o
   0  20   6       40.15       54.82     21.18 o
   1  20   6        8.61       15.50     21.43 o
   2  20   6       50.97       57.67     22.74 o
   3  20   6        1.84      -11.00     29.87 o
  -6  21   6        0.68      -15.50     35.77 o
  -5  21   6       25.54       11.86     23.22 o
  -4  21   6       30.19       46.09     19.89 o
  -3  21   6        8.01       18.41     19.98 o
  -2  21   6       76.21      134.07     24.99 o
  -1  21   6        0.07        7.11     26.50 o
   0  21   6      252.35      273.52     25.64 o
   1  21   6       27.77       47.65     20.77 o
   2  21   6       49.05       20.24     22.04 o
  -5  22   6       18.89       13.96     27.89 o
  -4  22   6       46.76       48.21     22.22 o
  -3  22   6        0.70       -9.34     30.72 o
  -2  22   6        7.44       12.94     24.36 o
  -1  22   6       27.21        8.39     25.23 o
   0  22   6       51.53       48.73     22.36 o
   1  22   6        0.07        9.30     23.72 o
  -3  23   6       89.66      125.88     54.91 o
  -2  23   6       62.60       73.33     27.60 o
  -1  23   6       94.10       89.52     30.70 o
 -11   0   7      792.25      819.44     67.88 o
  -9   0   7      502.98      583.81     22.77 o
  -7   0   7       42.87       42.50     11.14 o
  -5   0   7      107.40       96.93     18.58 o
  -3   0   7      514.48      501.66     20.13 o
  -1   0   7      267.15      271.92     12.90 o
   1   0   7     1011.27     1066.82     34.19 o
   3   0   7      531.54      587.38     25.09 o
   5   0   7      329.03      382.37     35.09 o
   7   0   7       16.33       40.53     32.92 o
 -12   1   7       81.97       81.74     31.81 o
 -11   1   7       35.99       54.09     24.94 o
 -10   1   7        8.08       -1.22     22.48 o
  -9   1   7      214.82      200.69     15.03 o
  -8   1   7        0.03       -2.11      8.02 o
  -7   1   7        9.12       10.91      7.49 o
  -6   1   7      138.27      138.98      6.97 o
  -5   1   7      210.34      203.56     14.94 o
  -4   1   7       68.71       58.86     13.10 o
  -3   1   7       61.41       73.35      6.75 o
  -2   1   7       72.74       78.72      6.04 o
  -1   1   7      112.54      130.73      8.63 o
   0   1   7      771.66      773.38     13.70 o
   1   1   7     1164.07     1124.09     18.29 o
   2   1   7       27.96       18.83     11.52 o
   3   1   7      831.37      799.25     18.33 o
   4   1   7        0.00       -1.57     12.80 o
   5   1   7       86.39       88.74     17.53 o
   6   1   7        4.48       13.09     19.55 o
   7   1   7      113.60      128.75     24.18 o
 -12   2   7       18.18       -0.07     30.83 o
 -11   2   7      389.30      358.34     36.51 o
 -10   2   7        0.08        6.03     19.12 o
  -9   2   7      199.25      192.68     15.10 o
  -8   2   7      277.88      278.24     12.34 o
  -7   2   7       14.17       15.41      7.04 o
  -6   2   7        0.00        2.25      3.74 o
  -5   2   7       19.43       22.29      7.96 o
  -4   2   7      264.10      248.85      9.98 o
  -3   2   7      220.02      239.30     10.35 o
  -2   2   7     1323.05     1299.01     12.40 o
  -1   2   7      108.22      120.16      8.27 o
   0   2   7      416.87      422.95     11.71 o
   1   2   7      354.88      363.95     10.47 o
   2   2   7       72.24       57.17     10.95 o
   3   2   7       29.29       43.33     13.14 o
   4   2   7     1391.85     1434.99     29.62 o
   5   2   7       24.04       14.44     15.13 o
   6   2   7       15.34        8.58     20.73 o
   7   2   7        0.62       -5.83     23.59 o
 -12   3   7      222.54      238.02     33.68 o
 -11   3   7       80.29       58.01     27.00 o
 -10   3   7       14.52       20.20     20.64 o
  -9   3   7       11.89        3.94     12.61 o
  -8   3   7      152.85      159.32     11.72 o
  -7   3   7        1.77        4.58      6.84 o
  -6   3   7      312.00      305.91      9.60 o
  -5   3   7       98.28      106.81      9.82 o
  -4   3   7      111.53      118.99     10.03 o
  -3   3   7       95.14       76.76      9.91 o
  -2   3   7      100.99       96.31      5.41 o
  -1   3   7       52.14       47.67      5.03 o
   0   3   7      681.45      649.85     18.41 o
   1   3   7       88.57       80.32     13.64 o
   2   3   7       29.58       20.12     10.23 o
   3   3   7      230.82      249.62     19.08 o
   4   3   7       18.95       28.58     16.84 o
   5   3   7       18.31       18.64     15.29 o
   6   3   7        0.25        6.71     18.14 o
   7   3   7      156.01      165.58     25.40 o
 -12   4   7        0.24       24.70     44.39 o
 -11   4   7        9.98       18.78     30.92 o
 -10   4   7       41.50       25.26     17.39 o
  -9   4   7       93.01       88.47     14.31 o
  -8   4   7      487.59      465.33     16.08 o
  -7   4   7       29.71       30.19      6.79 o
  -6   4   7      164.21      158.21      8.11 o
  -5   4   7       67.53       58.86      8.76 o
  -4   4   7      154.34      157.86      9.69 o
  -3   4   7      453.64      445.59     11.85 o
  -2   4   7      175.62      169.05      4.66 o
  -1   4   7      315.75      309.42     13.19 o
   0   4   7       41.13       31.76     11.20 o
   1   4   7      206.90      207.26     11.98 o
   2   4   7      139.08      132.52     15.50 o
   3   4   7        0.63       -0.09     18.32 o
   4   4   7      143.84      136.31     18.92 o
   5   4   7      200.48      197.07     17.63 o
   6   4   7       49.59       55.65     19.95 o
   7   4   7       49.35       45.54     23.52 o
 -12   5   7       39.20       28.76     49.45 o
 -11   5   7      335.55      301.11     29.89 o
 -10   5   7       49.21       49.57     18.17 o
  -9   5   7        0.15       12.62     15.41 o
  -8   5   7       84.56       89.82     11.18 o
  -7   5   7      783.75      813.68     15.18 o
  -6   5   7       27.47       22.02      4.26 o
  -5   5   7      216.78      214.15      7.03 o
  -4   5   7       19.30       15.04      7.12 o
  -3   5   7      393.28      416.14     11.42 o
  -2   5   7       23.72       20.61      6.80 o
  -1   5   7       34.22       32.55      9.51 o
   0   5   7      105.18      118.88     11.33 o
   1   5   7      142.29      144.89     11.53 o
   2   5   7       51.65       24.41     13.60 o
   3   5   7        0.02        1.60     14.89 o
   4   5   7        4.28        2.95     17.94 o
   5   5   7      618.81      638.46     28.29 o
   6   5   7       28.95       18.30     16.73 o
   7   5   7      271.77      242.88     31.06 o
 -12   6   7        8.05      -14.60     44.32 o
 -11   6   7      196.09      186.42     27.90 o
 -10   6   7        0.75        7.52     17.47 o
  -9   6   7        5.53        4.52     16.27 o
  -8   6   7        1.37        3.29     12.61 o
  -7   6   7       97.35       96.21     12.79 o
  -6   6   7       57.08       57.59      5.58 o
  -5   6   7      200.38      211.29     10.66 o
  -4   6   7      446.70      429.84      9.29 o
  -3   6   7      611.27      623.20     14.86 o
  -2   6   7      853.30      780.61     15.93 o
  -1   6   7      182.56      166.59     11.83 o
   0   6   7        0.01        3.62     11.48 o
   1   6   7      237.52      264.83     15.07 o
   2   6   7        3.41        3.75     13.47 o
   3   6   7       46.78       43.42     14.68 o
   4   6   7       11.30       16.59     17.78 o
   5   6   7       43.74       52.42     18.81 o
   6   6   7        2.75        1.12     18.81 o
   7   6   7       94.65       69.48     26.93 o
 -11   7   7       49.98       74.20     24.98 o
 -10   7   7        0.46       -1.30     21.16 o
  -9   7   7       52.89       47.77     17.02 o
  -8   7   7      155.99      168.90     15.15 o
  -7   7   7      979.26      934.65     19.62 o
  -6   7   7      247.70      241.59      9.88 o
  -5   7   7      176.76      165.60     12.59 o
  -4   7   7      155.58      140.82      6.02 o
  -3   7   7        6.65        8.03      6.75 o
  -2   7   7       71.68       79.02      9.76 o
  -1   7   7      609.49      617.61     15.93 o
   0   7   7      171.09      182.38     12.96 o
   1   7   7        2.27        2.88     12.29 o
   2   7   7      321.46      325.72     16.65 o
   3   7   7      216.36      221.55     16.51 o
   4   7   7       47.57       60.46     19.03 o
   5   7   7       67.79       61.78     19.11 o
   6   7   7       77.78       92.33     20.89 o
   7   7   7       10.09       -0.98     28.20 o
 -11   8   7        0.83       -3.84     23.87 o
 -10   8   7      275.00      302.32     23.39 o
  -9   8   7      197.48      210.48     20.93 o
  -8   8   7      100.06       96.42     15.32 o
  -7   8   7      158.78      164.64     14.19 o
  -6   8   7      472.22      444.61     15.58 o
  -5   8   7      117.13      112.48     12.15 o
  -4   8   7     1952.88     1928.14     27.49 o
  -3   8   7      298.36      289.10      7.92 o
  -2   8   7      908.87      883.08     16.53 o
  -1   8   7        0.09        1.76     11.66 o
   0   8   7       19.57       12.85     11.31 o
   1   8   7       18.77        7.94     11.91 o
   2   8   7       37.62       51.49     13.49 o
   3   8   7       98.90      111.00     18.13 o
   4   8   7      111.90      108.26     19.55 o
   5   8   7       67.17       73.51     21.46 o
   6   8   7       18.65       21.46     20.39 o
 -11   9   7       64.58       83.67     24.81 o
 -10   9   7       99.22       72.74     19.55 o
  -9   9   7       15.64       11.57     16.81 o
  -8   9   7        0.13       -1.77     14.20 o
  -7   9   7       54.37       66.34     13.62 o
  -6   9   7      267.78      264.33     16.58 o
  -5   9   7       15.35       11.51     13.63 o
  -4   9   7      165.54      159.98     14.65 o
  -3   9   7      138.76      117.58      7.34 o
  -2   9   7      102.32       95.38      9.12 o
  -1   9   7       25.80       20.23     11.80 o
   0   9   7      463.51      451.00     17.52 o
   1   9   7      494.51      506.31     16.39 o
   2   9   7       45.56       55.13     16.21 o
   3   9   7       34.89       46.86     17.33 o
   4   9   7       25.25       28.67     19.88 o
   5   9   7       24.75       47.95     19.64 o
   6   9   7        0.49        0.63     18.76 o
 -11  10   7      243.52      248.03     35.15 o
 -10  10   7      108.96      128.31     21.90 o
  -9  10   7      268.55      297.00     23.62 o
  -8  10   7       68.77       62.28     15.14 o
  -7  10   7       67.48       48.44     13.48 o
  -6  10   7      138.12      137.86     14.21 o
  -5  10   7        5.92        1.66     14.18 o
  -4  10   7       31.47       38.49     12.77 o
  -3  10   7      356.43      361.70     14.40 o
  -2  10   7      134.17      124.07     10.98 o
  -1  10   7      303.38      297.08     15.98 o
   0  10   7       24.80       31.54     12.96 o
   1  10   7       39.42       56.24     14.75 o
   2  10   7       85.64       75.21     16.48 o
   3  10   7       46.73       58.11     18.10 o
   4  10   7      158.14      152.44     20.82 o
   5  10   7       24.71       40.73     20.67 o
   6  10   7        1.53       -0.11     22.54 o
 -11  11   7       16.87       23.20     44.16 o
 -10  11   7       45.91       31.18     21.50 o
  -9  11   7       19.78       18.41     18.71 o
  -8  11   7      308.65      277.60     18.96 o
  -7  11   7      238.68      236.91     16.13 o
  -6  11   7       10.47       21.35     13.36 o
  -5  11   7       32.47       33.04     14.00 o
  -4  11   7        2.47       -2.64     12.41 o
  -3  11   7      276.17      280.80     23.07 o
  -2  11   7      135.50      105.32     10.96 o
  -1  11   7      277.35      303.85     14.23 o
   0  11   7      101.87       89.13     14.28 o
   1  11   7        4.50        8.20     14.78 o
   2  11   7       57.77       44.37     16.20 o
   3  11   7      223.58      240.27     19.70 o
   4  11   7        3.57        0.29     18.46 o
   5  11   7        8.75       12.03     21.26 o
   6  11   7       24.07       44.87     20.34 o
 -10  12   7      130.09      145.52     22.81 o
  -9  12   7       92.23      132.00     20.78 o
  -8  12   7       48.75       47.21     16.20 o
  -7  12   7      150.93      146.52     15.91 o
  -6  12   7        0.81       11.40     12.55 o
  -5  12   7      272.09      297.46     18.31 o
  -4  12   7       15.00       10.60     13.14 o
  -3  12   7       46.39       45.59     20.07 o
  -2  12   7      267.91      267.64     17.34 o
  -1  12   7      267.85      289.99     14.49 o
   0  12   7        9.24       24.15     15.03 o
   1  12   7      135.61      125.41     17.23 o
   2  12   7       83.24       87.07     17.37 o
   3  12   7      253.30      249.40     20.87 o
   4  12   7       39.49       82.16     20.53 o
   5  12   7        8.97       30.43     21.41 o
 -10  13   7       24.62       32.74     20.91 o
  -9  13   7        6.75       14.68     18.74 o
  -8  13   7      118.41      128.86     18.50 o
  -7  13   7        2.33        6.71     15.39 o
  -6  13   7      185.84      195.46     15.37 o
  -5  13   7       12.01       22.29     15.12 o
  -4  13   7      428.32      379.64     24.27 o
  -3  13   7       85.15       76.14     20.47 o
  -2  13   7      152.83      151.08     15.69 o
  -1  13   7       14.39       19.33     11.31 o
   0  13   7      654.93      650.48     22.47 o
   1  13   7        3.69        4.71     15.28 o
   2  13   7       16.08       18.38     17.67 o
   3  13   7      161.73      123.70     19.82 o
   4  13   7        3.78        6.46     19.23 o
   5  13   7        5.64        1.30     21.75 o
 -10  14   7      106.05      109.97     25.25 o
  -9  14   7       49.58       36.58     19.62 o
  -8  14   7      280.74      335.72     20.20 o
  -7  14   7        0.65        4.62     16.74 o
  -6  14   7       18.86       14.97     13.85 o
  -5  14   7        1.23       -1.22     19.63 o
  -4  14   7      103.30      128.01     20.90 o
  -3  14   7        0.20       -2.62     19.08 o
  -2  14   7        7.34        2.99     19.31 o
  -1  14   7      222.74      218.51     21.38 o
   0  14   7        1.87        1.85     15.00 o
   1  14   7       40.74       41.48     15.81 o
   2  14   7       39.89       33.16     17.51 o
   3  14   7      147.35      144.21     20.36 o
   4  14   7      371.07      380.79     25.75 o
   5  14   7       15.89       14.79     21.20 o
  -9  15   7       50.58       75.49     21.62 o
  -8  15   7        0.03        4.71     17.29 o
  -7  15   7      295.83      312.54     23.30 o
  -6  15   7       16.01       20.42     16.10 o
  -5  15   7      139.31      149.37     20.39 o
  -4  15   7       97.58      114.86     20.79 o
  -3  15   7        7.86        9.98     20.29 o
  -2  15   7        0.43        3.70     19.56 o
  -1  15   7       36.76       31.79     18.80 o
   0  15   7      831.89      809.90     30.20 o
   1  15   7       55.11       58.17     15.70 o
   2  15   7      213.57      212.95     20.41 o
   3  15   7       32.25       37.69     18.75 o
   4  15   7        8.81       13.01     19.23 o
  -9  16   7       39.45       20.36     31.96 o
  -8  16   7       55.68       40.58     20.67 o
  -7  16   7       33.51       47.10     18.66 o
  -6  16   7       13.35       22.74     16.65 o
  -5  16   7        0.48        7.70     18.60 o
  -4  16   7       12.63       22.62     18.40 o
  -3  16   7      518.50      607.37     29.39 o
  -2  16   7       14.62        7.98     19.72 o
  -1  16   7      239.81      253.34     23.64 o
   0  16   7       57.51       47.45     21.84 o
   1  16   7       90.98       88.79     20.27 o
   2  16   7       62.10       54.82     18.41 o
   3  16   7      343.54      310.45     23.37 o
   4  16   7       81.05       73.45     20.11 o
  -8  17   7        5.00       35.05     20.02 o
  -7  17   7      104.52      120.00     21.41 o
  -6  17   7       46.72       58.22     20.32 o
  -5  17   7      117.79      120.28     19.82 o
  -4  17   7       39.58       74.26     19.69 o
  -3  17   7        1.87        8.92     21.38 o
  -2  17   7       49.25       38.51     28.66 o
  -1  17   7        5.45       -0.52     28.53 o
   0  17   7        2.38       10.70     19.86 o
   1  17   7      104.92      129.33     21.61 o
   2  17   7       80.70       54.23     22.60 o
   3  17   7      208.63      204.23     22.64 o
  -8  18   7       67.39       82.45     27.44 o
  -7  18   7       33.71       46.33     19.66 o
  -6  18   7        9.85       15.38     21.80 o
  -5  18   7       15.58       16.76     21.28 o
  -4  18   7       32.27       54.20     20.49 o
  -3  18   7        4.70        9.04     18.85 o
  -2  18   7      154.09      132.48     30.06 o
  -1  18   7      144.33      123.15     32.23 o
   0  18   7       23.28       25.73     27.26 o
   1  18   7        5.97       -1.19     22.06 o
   2  18   7       38.15       27.62     22.41 o
   3  18   7       23.72       22.32     24.70 o
  -7  19   7        1.22        1.31     29.90 o
  -6  19   7       84.64       68.34     22.33 o
  -5  19   7       21.52       15.04     21.26 o
  -4  19   7      280.21      261.89     24.20 o
  -3  19   7       29.40       24.10     25.59 o
  -2  19   7        0.44        3.19     27.32 o
  -1  19   7       22.01       32.62     33.69 o
   0  19   7       57.27       75.83     30.59 o
   1  19   7      159.72      167.76     34.37 o
   2  19   7      164.53      182.63     30.87 o
  -6  20   7       43.29       70.66     25.45 o
  -5  20   7       52.21       44.43     20.43 o
  -4  20   7        5.06       16.63     23.17 o
  -3  20   7      100.00      134.36     25.21 o
  -2  20   7       51.44       58.70     26.96 o
  -1  20   7       28.67       41.50     25.66 o
   0  20   7       26.56       37.72     31.85 o
   1  20   7        1.75       -6.83     33.99 o
  -5  21   7      197.31      191.06     27.33 o
  -4  21   7       29.72       21.44     24.29 o
  -3  21   7        3.76        8.39     25.74 o
  -2  21   7        0.01        9.23     27.93 o
  -1  21   7       15.28       12.73     27.74 o
   0  21   7        1.49        1.68     31.72 o
  -3  22   7       81.52       80.08     39.45 o
  -2  22   7       13.94       22.66     52.46 o
 -12   0   8       20.35       24.90     45.41 o
 -10   0   8        0.09        7.89     22.74 o
  -8   0   8      256.00      272.42     22.45 o
  -6   0   8     1095.54     1152.88     36.74 o
  -4   0   8        4.41        4.25     19.09 o
  -2   0   8       47.08       48.94      7.16 o
   0   0   8      647.95      653.29     24.49 o
   2   0   8      231.21      213.73     24.06 o
   4   0   8      109.53       75.02     27.12 o
   6   0   8       52.19       31.45     33.41 o
 -12   1   8       52.34       41.87     30.95 o
 -11   1   8       28.88       32.70     20.30 o
 -10   1   8      180.01      171.77     18.57 o
  -9   1   8      162.09      160.57     16.40 o
  -8   1   8      108.30      113.87     13.50 o
  -7   1   8       80.39       78.66     13.51 o
  -6   1   8        5.94        7.58     13.57 o
  -5   1   8      178.81      183.06     16.18 o
  -4   1   8      397.75      396.04     17.01 o
  -3   1   8      196.73      162.92      7.12 o
  -2   1   8      309.03      303.44      8.96 o
  -1   1   8       80.79       85.78      8.72 o
   0   1   8      327.88      325.96     14.86 o
   1   1   8       54.56       54.35     11.73 o
   2   1   8      991.16      991.76     21.00 o
   3   1   8      300.06      305.53     19.95 o
   4   1   8      725.37      772.45     28.95 o
   5   1   8       72.95       86.04     21.10 o
   6   1   8        0.00      -14.56     30.96 o
 -12   2   8       17.32       18.04     34.21 o
 -11   2   8       13.64       20.25     27.65 o
 -10   2   8       31.67       26.77     22.47 o
  -9   2   8      162.12      175.34     16.95 o
  -8   2   8      214.44      198.60     16.58 o
  -7   2   8      349.66      374.28     17.19 o
  -6   2   8      276.49      255.81     16.20 o
  -5   2   8       54.29       48.40     13.45 o
  -4   2   8      285.99      282.17     17.56 o
  -3   2   8       62.17       55.47     11.59 o
  -2   2   8      359.08      336.26      8.74 o
  -1   2   8     1661.60     1741.96     31.95 o
   0   2   8        4.30       15.35     13.54 o
   1   2   8      655.33      650.84     25.91 o
   2   2   8      122.48      134.19     12.83 o
   3   2   8       21.94       40.14     14.36 o
   4   2   8      141.36      130.99     20.69 o
   5   2   8      365.09      384.41     26.81 o
   6   2   8       54.73       19.70     22.00 o
 -12   3   8        0.22        0.25     42.80 o
 -11   3   8       14.65       12.05     32.70 o
 -10   3   8        2.50       14.15     21.04 o
  -9   3   8       52.88       52.44     14.80 o
  -8   3   8       33.48       30.95     13.38 o
  -7   3   8       59.24       54.63     11.27 o
  -6   3   8      153.36      158.53     13.30 o
  -5   3   8      902.86      897.01     21.86 o
  -4   3   8      216.12      201.28     16.51 o
  -3   3   8      610.82      647.89     15.73 o
  -2   3   8      532.36      465.62      8.74 o
  -1   3   8        5.74        9.65     11.28 o
   0   3   8      363.75      359.91     17.00 o
   1   3   8       31.69        9.93     11.74 o
   2   3   8        3.28        7.96     13.08 o
   3   3   8      218.99      231.26     18.59 o
   4   3   8        1.78        2.95     22.27 o
   5   3   8      210.67      243.71     21.19 o
   6   3   8       14.90       30.66     23.02 o
 -11   4   8        0.00       17.51     27.16 o
 -10   4   8       59.43       54.14     17.17 o
  -9   4   8      267.51      272.15     21.12 o
  -8   4   8        5.18        2.63     13.22 o
  -7   4   8      423.19      421.65     15.28 o
  -6   4   8      547.72      529.54     15.92 o
  -5   4   8      152.04      139.55     12.44 o
  -4   4   8       30.21       37.71     11.25 o
  -3   4   8      193.61      181.16      9.10 o
  -2   4   8      832.39      817.51     16.86 o
  -1   4   8      269.41      241.64     13.65 o
   0   4   8      597.52      626.68     17.71 o
   1   4   8        8.13        8.67     11.63 o
   2   4   8        5.78       14.37     14.73 o
   3   4   8      119.12      155.30     17.59 o
   4   4   8      116.42      131.42     17.01 o
   5   4   8      116.02      124.02     19.83 o
   6   4   8      390.56      417.61     29.19 o
 -11   5   8        4.75       23.73     27.56 o
 -10   5   8       40.91       50.47     18.30 o
  -9   5   8       78.74       78.83     17.83 o
  -8   5   8       19.05       19.70     16.44 o
  -7   5   8        1.30       -1.93     11.52 o
  -6   5   8      526.77      522.97     15.56 o
  -5   5   8      130.95      138.90     11.71 o
  -4   5   8      565.96      550.91     15.86 o
  -3   5   8     1145.51     1068.12     18.63 o
  -2   5   8     2230.30     2126.19     21.15 o
  -1   5   8       83.26       80.23     11.11 o
   0   5   8      388.56      326.75     14.98 o
   1   5   8        0.48        3.71     12.23 o
   2   5   8        1.77       11.78     14.00 o
   3   5   8       48.41       30.89     16.20 o
   4   5   8       71.96       93.59     19.77 o
   5   5   8        6.75       -2.37     21.21 o
   6   5   8        0.08       -6.93     24.31 o
 -11   6   8       25.67       30.18     30.63 o
 -10   6   8        3.18      -12.39     18.44 o
  -9   6   8       27.18       34.73     17.35 o
  -8   6   8        2.18        4.13     16.56 o
  -7   6   8       29.42       25.06     11.83 o
  -6   6   8      157.58      156.10     15.55 o
  -5   6   8      150.88      154.64     11.78 o
  -4   6   8       66.42       63.42      8.38 o
  -3   6   8     1063.97      981.87     23.66 o
  -2   6   8      144.92      116.45     15.26 o
  -1   6   8      113.48      110.97     12.00 o
   0   6   8       73.40       75.92     13.48 o
   1   6   8       29.47       24.34     12.26 o
   2   6   8        0.01       -2.06     15.82 o
   3   6   8       84.89       95.17     18.14 o
   4   6   8      106.01      108.30     19.80 o
   5   6   8       44.79       45.19     19.77 o
   6   6   8      121.70      111.72     24.00 o
 -11   7   8       50.24       89.92     25.73 o
 -10   7   8      135.55      146.50     23.48 o
  -9   7   8      139.73      144.50     20.88 o
  -8   7   8       19.71       10.99     12.74 o
  -7   7   8       83.32       84.89     14.03 o
  -6   7   8      104.83      101.14     14.28 o
  -5   7   8      831.40      813.72     20.26 o
  -4   7   8       84.36       72.99      8.37 o
  -3   7   8      604.09      620.83     21.05 o
  -2   7   8      497.43      504.72     21.81 o
  -1   7   8       36.39       42.21     11.04 o
   0   7   8        7.92        5.29     12.00 o
   1   7   8       13.16        6.05     12.55 o
   2   7   8        2.42        3.51     13.37 o
   3   7   8       61.65       74.43     17.75 o
   4   7   8       47.93       57.74     18.92 o
   5   7   8       41.17       45.60     21.49 o
   6   7   8       13.26       -2.77     33.50 o
 -11   8   8       51.55       84.88     24.89 o
 -10   8   8        0.90       -1.29     22.89 o
  -9   8   8       25.81        8.08     16.93 o
  -8   8   8      505.57      494.82     18.45 o
  -7   8   8        5.22        4.48     13.54 o
  -6   8   8      152.78      161.98     16.03 o
  -5   8   8       88.71       92.27     12.99 o
  -4   8   8      396.21      385.54     24.63 o
  -3   8   8      103.98      103.65     13.65 o
  -2   8   8      221.59      233.50     18.79 o
  -1   8   8       55.21       43.45     12.53 o
   0   8   8       27.76       10.83     11.85 o
   1   8   8       55.42       66.25     12.73 o
   2   8   8      289.39      280.06     20.27 o
   3   8   8       21.91       10.72     17.16 o
   4   8   8       21.99       21.38     18.27 o
   5   8   8        0.09       15.00     22.25 o
 -11   9   8      166.98      128.13     31.48 o
 -10   9   8       47.49       30.29     21.30 o
  -9   9   8       44.37       53.62     18.84 o
  -8   9   8       91.09       94.94     14.31 o
  -7   9   8       85.81       79.46     14.92 o
  -6   9   8        0.24        3.30     13.87 o
  -5   9   8      264.00      280.19     16.67 o
  -4   9   8        0.10        1.58     19.19 o
  -3   9   8       44.33       51.71     21.20 o
  -2   9   8      293.10      274.69     18.13 o
  -1   9   8        3.87       15.69     16.38 o
   0   9   8       46.22       52.59     14.74 o
   1   9   8        9.61        7.32     14.39 o
   2   9   8       56.70       67.10     16.91 o
   3   9   8       17.54       20.15     17.89 o
   4   9   8      136.74      136.44     21.52 o
   5   9   8       22.96       29.37     21.32 o
 -10  10   8        1.19        8.16     23.47 o
  -9  10   8       10.51       13.28     19.87 o
  -8  10   8      243.82      237.93     16.60 o
  -7  10   8       32.57       50.78     14.62 o
  -6  10   8       97.21      108.92     15.95 o
  -5  10   8        8.66        5.71     19.59 o
  -4  10   8       27.79       25.47     19.99 o
  -3  10   8        0.02       -0.86     22.00 o
  -2  10   8      433.26      439.91     20.35 o
  -1  10   8      193.38      230.79     20.48 o
   0  10   8      203.22      237.58     17.18 o
   1  10   8       50.76       71.84     15.68 o
   2  10   8      171.52      173.99     19.28 o
   3  10   8       50.63       51.71     17.47 o
   4  10   8       15.50        6.14     23.74 o
   5  10   8        4.49        0.57     21.78 o
 -10  11   8       93.66      118.97     22.87 o
  -9  11   8       63.04       22.01     19.71 o
  -8  11   8        9.41        8.74     14.02 o
  -7  11   8        3.36        6.07     13.62 o
  -6  11   8        0.04       -4.11     21.65 o
  -5  11   8       48.39       57.11     20.76 o
  -4  11   8       28.26       28.50     19.98 o
  -3  11   8       90.64       89.63     21.30 o
  -2  11   8       56.18       63.76     20.81 o
  -1  11   8       46.39       39.11     17.20 o
   0  11   8      182.41      154.85     20.15 o
   1  11   8       26.17       24.55     15.42 o
   2  11   8      303.72      316.80     21.48 o
   3  11   8        2.27        4.74     20.37 o
   4  11   8       92.66      108.31     21.80 o
   5  11   8       18.39       19.28     21.72 o
 -10  12   8       94.13       90.14     24.42 o
  -9  12   8       95.77      113.71     22.01 o
  -8  12   8      267.77      290.63     21.63 o
  -7  12   8        8.78       12.78     17.46 o
  -6  12   8      759.49      808.87     30.98 o
  -5  12   8       67.44       83.01     22.06 o
  -4  12   8       20.00       30.09     20.73 o
  -3  12   8       82.22       69.10     21.05 o
  -2  12   8      110.12       91.69     20.39 o
  -1  12   8       19.28       46.61     27.02 o
   0  12   8       92.55      119.24     20.07 o
   1  12   8      144.87      167.63     17.76 o
   2  12   8      242.35      235.38     20.08 o
   3  12   8       11.74       16.20     18.43 o
   4  12   8        0.83       15.33     23.88 o
 -10  13   8        0.03      -14.96     43.18 o
  -9  13   8      274.27      287.85     31.77 o
  -8  13   8        0.41       -0.20     17.93 o
  -7  13   8       32.92       28.92     17.96 o
  -6  13   8        6.98       15.93     20.94 o
  -5  13   8       34.83       19.40     21.77 o
  -4  13   8        0.05       -5.91     23.28 o
  -3  13   8       64.49       74.29     20.80 o
  -2  13   8       21.10       25.20     20.17 o
  -1  13   8       55.29       44.18     29.60 o
   0  13   8      123.96      105.25     20.05 o
   1  13   8      127.83      103.87     19.58 o
   2  13   8       89.63       75.04     18.19 o
   3  13   8       83.76       90.50     20.53 o
   4  13   8       25.41       15.29     20.15 o
  -9  14   8       94.10      127.42     30.50 o
  -8  14   8        2.66       13.96     21.17 o
  -7  14   8      322.88      336.70     22.65 o
  -6  14   8       25.06       14.99     20.10 o
  -5  14   8      180.21      207.40     24.22 o
  -4  14   8        1.06        8.75     21.75 o
  -3  14   8       21.98       29.52     21.66 o
  -2  14   8       70.40       73.88     30.35 o
  -1  14   8      361.27      369.82     35.17 o
   0  14   8        0.41       17.83     27.90 o
   1  14   8      202.90      190.70     21.92 o
   2  14   8       27.49       22.11     21.86 o
   3  14   8       30.51       21.12     22.46 o
   4  14   8        0.65       19.80     24.14 o
  -9  15   8       63.98       80.70     38.22 o
  -8  15   8        2.25        8.25     18.83 o
  -7  15   8       26.72       23.64     18.71 o
  -6  15   8       93.02      100.46     21.69 o
  -5  15   8        1.20        6.91     21.30 o
  -4  15   8      333.44      346.17     27.90 o
  -3  15   8       19.39       24.23     21.12 o
  -2  15   8      279.20      303.33     30.77 o
  -1  15   8        3.06       19.02     26.24 o
   0  15   8       28.93       15.44     28.90 o
   1  15   8       27.77       20.51     24.17 o
   2  15   8       40.13       24.61     31.26 o
   3  15   8      191.96      204.09     32.14 o
  -8  16   8       21.57       35.53     20.11 o
  -7  16   8        7.23        1.50     24.03 o
  -6  16   8      113.17      181.73     22.62 o
  -5  16   8        9.38        8.24     18.72 o
  -4  16   8        1.75       -2.47     23.11 o
  -3  16   8       23.15       19.88     21.67 o
  -2  16   8      200.04      171.37     30.45 o
  -1  16   8       41.54       21.91     29.17 o
   0  16   8      173.22      150.55     31.77 o
   2  16   8      132.51      132.12     29.51 o
   3  16   8       27.72       43.84     31.15 o
  -8  17   8       61.21       68.37     27.43 o
  -7  17   8       13.01       25.86     22.68 o
  -6  17   8        3.02       -3.18     26.06 o
  -5  17   8       95.02      109.87     21.37 o
  -4  17   8       24.99       17.32     21.82 o
  -3  17   8      150.63      161.74     30.34 o
  -2  17   8      121.61       96.53     30.90 o
  -1  17   8        0.28       -7.02     30.72 o
   0  17   8        2.88       -1.35     31.91 o
   1  17   8        9.06        8.38     35.70 o
   2  17   8      173.39      203.04     34.63 o
  -7  18   8       78.44       90.02     34.51 o
  -6  18   8       43.25       56.07     20.31 o
  -5  18   8       24.80       23.07     20.33 o
  -4  18   8        4.47       -0.48     23.34 o
  -3  18   8        3.43       14.04     28.25 o
  -2  18   8       13.00       19.58     28.34 o
  -1  18   8      148.28      175.75     30.83 o
   0  18   8        6.18        2.70     31.32 o
   1  18   8      173.87      165.36     36.80 o
  -6  19   8       33.14       31.35     26.42 o
  -5  19   8       38.82       57.78     21.31 o
  -4  19   8       21.41       16.64     27.18 o
  -3  19   8      272.02      279.60     30.13 o
  -2  19   8       21.30       28.77     30.89 o
  -1  19   8        6.88       13.93     27.43 o
   0  19   8        1.93      -14.52     37.65 o
  -5  20   8        0.98        1.16     26.12 o
  -4  20   8       20.12      -12.23     36.44 o
  -3  20   8        0.01       -6.10     58.66 o
  -2  20   8       53.96       66.87     31.65 o
  -1  20   8       46.95       57.23     44.59 o
 -11   0   9      107.77       84.16     36.64 o
  -9   0   9      324.55      345.60     40.59 o
  -7   0   9        3.64       -0.85     19.55 o
  -5   0   9      924.76     1015.99     37.59 o
  -3   0   9      412.78      396.44     27.20 o
  -1   0   9       91.18       73.91     25.30 o
   1   0   9      481.95      495.93     35.41 o
   3   0   9      721.33      734.23     32.11 o
   5   0   9        4.89        1.66     29.20 o
 -11   1   9      205.00      162.50     32.11 o
 -10   1   9       42.69       30.17     23.66 o
  -9   1   9      276.33      253.22     22.72 o
  -8   1   9      285.39      297.56     22.16 o
  -7   1   9      396.31      375.65     18.57 o
  -6   1   9      203.04      227.73     17.62 o
  -5   1   9      125.03      118.93     17.73 o
  -4   1   9      409.03      415.51     19.02 o
  -3   1   9        5.37        4.70     15.78 o
  -2   1   9        2.23        7.60     15.41 o
  -1   1   9      107.18      115.35     14.04 o
   0   1   9      149.37      153.72     13.50 o
   1   1   9      189.16      160.23     15.21 o
   2   1   9       11.77       18.17     15.01 o
   3   1   9        0.59       -0.15     15.67 o
   4   1   9      234.16      274.05     20.47 o
   5   1   9      145.79      155.46     23.33 o
 -11   2   9        0.04        6.73     19.77 o
 -10   2   9       66.20       79.70     26.20 o
  -9   2   9        4.49        8.38     18.31 o
  -8   2   9       71.40       71.96     15.80 o
  -7   2   9       70.05       92.98     14.57 o
  -6   2   9      657.97      624.27     22.03 o
  -5   2   9        5.94        4.46     14.96 o
  -4   2   9      920.46      917.34     25.35 o
  -3   2   9        0.02        7.37     15.34 o
  -2   2   9        1.01        0.33     16.26 o
  -1   2   9        2.82       -5.05     16.70 o
   0   2   9      135.77      175.26     14.06 o
   1   2   9      259.37      252.30     16.32 o
   2   2   9      114.20      123.71     14.85 o
   3   2   9      185.65      158.70     17.85 o
   4   2   9      345.90      382.19     21.98 o
   5   2   9       14.98       14.67     20.50 o
 -11   3   9       50.68       30.63     24.38 o
 -10   3   9       39.69       14.40     24.63 o
  -9   3   9       73.84       43.27     18.92 o
  -8   3   9      290.80      273.93     18.69 o
  -7   3   9      224.40      210.71     18.08 o
  -6   3   9      133.50      148.34     13.95 o
  -5   3   9       45.51       60.10     14.85 o
  -4   3   9        6.28       -2.53     15.53 o
  -3   3   9       67.63       82.08     15.67 o
  -2   3   9      581.88      624.39     22.13 o
  -1   3   9      213.08      191.45     18.83 o
   0   3   9      687.69      723.30     26.64 o
   1   3   9       54.59       68.97     13.94 o
   2   3   9       18.13       22.85     14.76 o
   3   3   9       35.38       34.74     17.08 o
   4   3   9      210.43      233.74     23.45 o
   5   3   9        7.55        5.63     21.44 o
 -11   4   9       90.20       80.07     28.17 o
 -10   4   9        0.44       19.02     32.16 o
  -9   4   9        2.66       -2.57     18.52 o
  -8   4   9        0.01        0.93     16.83 o
  -7   4   9       32.15       40.31     15.42 o
  -6   4   9      122.51      111.79     12.95 o
  -5   4   9      623.74      640.42     18.03 o
  -4   4   9        0.85       -0.44     15.10 o
  -3   4   9      315.75      292.90     17.92 o
  -2   4   9        3.47       10.70     15.01 o
  -1   4   9       14.04        1.87     16.42 o
   0   4   9      154.54      118.63     16.54 o
   1   4   9       68.80       89.20     15.16 o
   2   4   9       16.01       25.32     15.80 o
   3   4   9      151.80      155.37     19.30 o
   4   4   9       81.44       68.39     21.01 o
   5   4   9        1.96       11.94     26.09 o
 -11   5   9        0.23        3.13     25.00 o
 -10   5   9        0.08        3.48     17.14 o
  -9   5   9       41.47       34.70     17.73 o
  -8   5   9        0.21       -6.21     16.81 o
  -7   5   9      498.10      525.63     22.06 o
  -6   5   9       12.13       24.01     15.10 o
  -5   5   9        3.86        8.48     11.09 o
  -4   5   9        0.35        5.49     15.43 o
  -3   5   9      325.82      354.30     21.58 o
  -2   5   9      114.82       98.41     16.56 o
  -1   5   9      624.49      630.95     20.14 o
   0   5   9        2.83       -3.04     16.55 o
   1   5   9        0.07       -0.06     15.41 o
   2   5   9       34.04       44.38     14.31 o
   3   5   9        0.69        0.84     20.65 o
   4   5   9        0.34        7.17     19.47 o
   5   5   9       45.35       36.82     25.52 o
 -11   6   9      106.12      105.98     30.06 o
 -10   6   9        9.54        6.97     18.12 o
  -9   6   9        1.32        1.97     17.10 o
  -8   6   9       21.03       29.48     17.42 o
  -7   6   9       14.45       13.72     17.34 o
  -6   6   9      221.86      217.18     16.62 o
  -5   6   9       34.84       49.91     14.29 o
  -4   6   9      162.95      159.59     17.46 o
  -3   6   9       58.10       73.60     12.99 o
  -2   6   9        0.08        6.80     12.53 o
  -1   6   9       39.44       45.31     15.34 o
   0   6   9        0.01        3.23     15.99 o
   1   6   9        1.14        9.34     15.20 o
   2   6   9      223.51      215.39     22.18 o
   3   6   9      147.89      162.83     23.53 o
   4   6   9        1.47        6.73     22.50 o
   5   6   9       35.85       18.84     24.08 o
 -11   7   9        0.52       -0.60     25.98 o
 -10   7   9       11.53       17.14     18.72 o
  -9   7   9       68.09       41.44     18.24 o
  -8   7   9        0.72       -2.64     17.12 o
  -7   7   9       30.17       26.44     17.27 o
  -6   7   9        0.03       14.48     25.11 o
  -5   7   9      115.15      106.13     21.15 o
  -4   7   9       14.09       29.68     15.08 o
  -3   7   9       61.10       64.87     15.16 o
  -2   7   9      196.02      175.62     18.62 o
  -1   7   9       67.82       80.70     16.26 o
   0   7   9       18.23       16.36     16.77 o
   1   7   9       35.43       49.78     18.51 o
   2   7   9        1.89        8.74     19.35 o
   3   7   9        5.03        6.05     22.24 o
   4   7   9       26.69       37.53     30.34 o
 -10   8   9        4.86       12.79     19.21 o
  -9   8   9       20.23       12.29     18.28 o
  -8   8   9       40.39       44.73     17.71 o
  -7   8   9       27.48       26.68     22.75 o
  -6   8   9      128.31      103.64     23.00 o
  -5   8   9       60.56       53.03     19.16 o
  -4   8   9       48.41       44.86     24.96 o
  -3   8   9       32.54       47.45     25.26 o
  -2   8   9       25.41       35.47     16.13 o
  -1   8   9        9.82       10.98     17.82 o
   0   8   9       75.66       60.55     20.19 o
   1   8   9      119.93      106.98     19.27 o
   2   8   9       39.75       46.31     19.68 o
   3   8   9       16.07       17.05     27.53 o
   4   8   9       69.37       98.95     28.97 o
 -10   9   9       27.39       35.40     19.90 o
  -9   9   9       34.64       32.72     23.79 o
  -8   9   9        3.65        9.75     24.05 o
  -7   9   9        3.63        9.77     24.36 o
  -6   9   9       61.44       47.70     20.69 o
  -5   9   9      254.74      249.42     25.79 o
  -4   9   9       31.64       12.91     25.35 o
  -3   9   9        2.08       -0.33     23.84 o
  -2   9   9       12.28       12.56     26.06 o
  -1   9   9        4.43       17.11     18.20 o
   0   9   9      231.02      270.90     24.23 o
   1   9   9        6.20        1.06     20.01 o
   2   9   9       96.04       75.09     21.05 o
   3   9   9        5.47       27.02     20.50 o
   4   9   9       26.73       25.40     27.85 o
 -10  10   9        4.12       20.96     27.58 o
  -9  10   9      102.06      110.92     27.34 o
  -8  10   9       80.05       96.97     24.88 o
  -7  10   9       80.37       86.77     26.76 o
  -6  10   9      214.10      208.41     25.02 o
  -5  10   9       70.51       68.21     21.50 o
  -4  10   9      260.42      273.54     23.59 o
  -3  10   9       40.66       40.80     25.14 o
  -2  10   9      106.54       88.96     27.48 o
  -1  10   9        1.60       10.51     26.42 o
   0  10   9       82.47      104.50     20.75 o
   1  10   9       41.05       46.23     19.65 o
   2  10   9       32.74       23.98     20.30 o
   3  10   9      159.25      161.53     24.73 o
   4  10   9        7.80       11.49     45.82 o
 -10  11   9        0.63       11.16     32.05 o
  -9  11   9       32.45       71.09     26.63 o
  -8  11   9       23.85       33.89     20.26 o
  -7  11   9      147.09      151.18     27.17 o
  -6  11   9        7.85        0.88     21.96 o
  -5  11   9      119.15      147.99     23.63 o
  -4  11   9        1.04       -3.18     21.70 o
  -3  11   9       24.05       18.20     26.79 o
  -2  11   9        7.03        0.17     27.39 o
  -1  11   9      123.83      113.61     29.01 o
   0  11   9        0.59      -11.67     19.12 o
   1  11   9       53.68       42.30     21.86 o
   2  11   9      110.80      113.35     22.87 o
   3  11   9        5.33       20.62     23.91 o
  -9  12   9       36.75       54.71     25.58 o
  -8  12   9        0.07        3.29     26.18 o
  -7  12   9       50.64       40.81     24.98 o
  -6  12   9       15.07        9.03     20.94 o
  -5  12   9       89.18      101.23     22.09 o
  -4  12   9       91.11       93.77     22.81 o
  -3  12   9      198.14      192.78     29.33 o
  -2  12   9        4.93       -2.82     29.92 o
  -1  12   9       43.38       21.32     28.72 o
   0  12   9        6.04        9.40     27.46 o
   1  12   9       11.75        7.84     20.70 o
   2  12   9        0.42        9.42     20.83 o
   3  12   9       26.05       14.92     25.15 o
  -9  13   9       26.47       15.04     26.63 o
  -8  13   9      413.31      467.33     29.02 o
  -7  13   9      119.23       77.64     22.69 o
  -6  13   9        5.81        9.64     20.87 o
  -5  13   9        0.46        2.78     26.43 o
  -4  13   9       83.51       70.55     21.82 o
  -3  13   9       89.31       99.44     23.22 o
  -2  13   9       31.20       33.76     26.35 o
  -1  13   9      113.86      103.58     28.83 o
   0  13   9      342.90      389.68     36.09 o
   1  13   9        2.42       -0.84     32.47 o
   2  13   9        1.16        7.26     35.61 o
   3  13   9       44.78       67.36     28.95 o
  -8  14   9       48.72       49.14     22.92 o
  -7  14   9       20.11       25.04     22.53 o
  -6  14   9       19.47        7.56     22.98 o
  -5  14   9       90.98       79.84     23.72 o
  -4  14   9      196.24      238.78     26.19 o
  -3  14   9       19.10       13.06     29.38 o
  -2  14   9       93.43      112.02     30.12 o
  -1  14   9       27.33       58.13     32.30 o
   0  14   9       50.80       25.08     31.83 o
   1  14   9        7.76       22.82     34.45 o
   2  14   9       16.50       24.95     29.98 o
  -8  15   9      287.21      302.03     53.41 o
  -7  15   9        5.71        1.42     24.83 o
  -6  15   9       39.26       41.34     23.44 o
  -5  15   9       25.65       15.10     22.24 o
  -4  15   9       47.92       48.29     22.27 o
  -3  15   9       86.91       69.93     30.61 o
  -2  15   9       92.35      108.10     31.03 o
  -1  15   9      183.12      255.22     35.23 o
   0  15   9       23.63       53.15     33.91 o
   1  15   9      285.54      339.92     42.78 o
   2  15   9        7.50       22.02     43.78 o
  -7  16   9       19.36       10.35     26.22 o
  -6  16   9       23.33       21.92     21.17 o
  -5  16   9       53.42       71.56     24.71 o
  -4  16   9       34.47       40.31     28.95 o
  -3  16   9       44.68       58.76     29.76 o
  -2  16   9        6.37       -7.74     32.77 o
  -1  16   9        0.10       16.40     28.40 o
   0  16   9       41.95       22.53     30.64 o
   1  16   9      193.55      206.21     40.48 o
  -6  17   9        1.02       -5.11     23.19 o
  -5  17   9       66.95       81.89     22.23 o
  -4  17   9       17.87       20.94     29.17 o
  -3  17   9       63.16       60.30     32.11 o
  -2  17   9       71.73       62.40     30.70 o
  -1  17   9       89.50       73.99     33.80 o
   0  17   9      109.17      121.23     38.13 o
  -5  18   9       32.53       17.96     33.18 o
  -4  18   9      165.11      174.38     32.81 o
  -3  18   9        0.03       12.84     38.66 o
  -2  18   9       73.38       53.82     31.91 o
  -1  18   9       61.13       55.74     45.13 o
  -3  19   9       84.02       10.30     64.70 o
 -10   0  10      194.29      224.10     42.28 o
  -8   0  10      576.47      597.28     51.09 o
  -6   0  10      721.68      712.80     35.88 o
  -4   0  10      173.71      114.94     23.71 o
  -2   0  10       82.91       80.45     23.44 o
   0   0  10      103.86      106.29     27.87 o
   2   0  10      103.83      135.84     33.06 o
   4   0  10      224.20      207.08     41.01 o
 -11   1  10       14.10       21.67     25.09 o
 -10   1  10       12.56       11.36     23.82 o
  -9   1  10        1.88       10.74     19.08 o
  -8   1  10      126.85       96.59     26.70 o
  -7   1  10       65.04       63.80     16.19 o
  -6   1  10      673.35      655.45     35.14 o
  -5   1  10       86.82       86.55     16.73 o
  -4   1  10       54.27       64.21     16.19 o
  -3   1  10       25.44       24.30     15.72 o
  -2   1  10        0.33        7.36     16.53 o
  -1   1  10       14.69       19.31     17.40 o
   0   1  10      312.63      337.69     23.18 o
   1   1  10      115.11      146.57     22.61 o
   2   1  10      188.78      192.64     21.22 o
   3   1  10       57.10       77.79     19.57 o
   4   1  10       25.09       10.40     28.85 o
 -11   2  10      108.35       91.26     26.11 o
 -10   2  10       40.98       33.71     25.63 o
  -9   2  10      419.71      371.78     33.03 o
  -8   2  10        0.16        3.33     16.10 o
  -7   2  10      388.37      377.04     21.08 o
  -6   2  10        0.33       -4.02     16.29 o
  -5   2  10       15.04       12.93     15.52 o
  -4   2  10       10.47       15.06     15.96 o
  -3   2  10       82.77       90.64     16.90 o
  -2   2  10        4.37       20.63     16.49 o
  -1   2  10        3.24        3.73     19.13 o
   0   2  10       18.06       34.20     20.25 o
   1   2  10       71.75       75.58     17.64 o
   2   2  10       17.69        8.19     18.21 o
   3   2  10       90.22      116.02     25.05 o
   4   2  10       25.08       18.54     35.20 o
 -11   3  10       11.46       19.27     24.70 o
 -10   3  10       59.95       41.01     25.24 o
  -9   3  10        1.94        6.69     24.50 o
  -8   3  10       91.93      108.79     19.10 o
  -7   3  10       65.40       71.29     16.76 o
  -6   3  10        5.06        0.34     15.56 o
  -5   3  10      112.23      102.72     17.02 o
  -4   3  10      223.29      207.28     19.32 o
  -3   3  10       58.80       47.25     15.78 o
  -2   3  10       56.01       56.03     17.83 o
  -1   3  10      140.96      151.41     19.56 o
   0   3  10        6.86       22.68     19.98 o
   1   3  10      172.05      181.43     19.95 o
   2   3  10       30.85       27.98     21.29 o
   3   3  10      163.64      156.13     29.26 o
   4   3  10        0.30        0.33     32.24 o
 -10   4  10      151.81      136.42     27.94 o
  -9   4  10        0.19        4.01     18.88 o
  -8   4  10        9.02       10.58     18.24 o
  -7   4  10        1.32        6.74     20.40 o
  -6   4  10        0.69      -11.89     22.01 o
  -5   4  10      197.29      165.38     18.00 o
  -4   4  10       45.47       50.58     16.90 o
  -3   4  10       16.44       18.88     16.05 o
  -2   4  10      734.50      724.48     24.79 o
  -1   4  10      160.37      181.58     20.13 o
   0   4  10        1.96       -5.11     15.66 o
   1   4  10       21.83       14.40     18.93 o
   2   4  10        4.09        5.45     29.22 o
   3   4  10        8.04        1.05     27.65 o
 -10   5  10       89.67       67.54     25.52 o
  -9   5  10        4.75       -3.80     26.01 o
  -8   5  10       33.08       23.18     26.17 o
  -7   5  10        2.15       15.43     25.62 o
  -6   5  10      201.28      221.70     22.58 o
  -5   5  10       43.70       58.91     16.11 o
  -4   5  10       53.92       26.23     16.40 o
  -3   5  10      112.29      120.13     20.01 o
  -2   5  10       10.21        7.90     14.63 o
  -1   5  10        0.43       -4.82     16.28 o
   0   5  10       43.22       40.64     18.82 o
   1   5  10       25.04       23.06     22.63 o
   2   5  10      161.55      139.41     28.46 o
   3   5  10       32.65       41.30     25.09 o
 -10   6  10       87.65      124.05     42.30 o
  -9   6  10       27.77        9.38     26.12 o
  -8   6  10       64.55       87.52     26.94 o
  -7   6  10       11.95      -11.40     28.52 o
  -6   6  10       11.48       14.65     23.46 o
  -5   6  10        8.06       16.77     21.54 o
  -4   6  10       73.87       52.00     17.08 o
  -3   6  10      230.99      241.14     22.63 o
  -2   6  10     1137.59     1090.31     25.05 o
  -1   6  10        7.14       -2.45     16.29 o
   0   6  10      192.24      216.34     20.43 o
   1   6  10       39.09       19.53     22.92 o
   2   6  10       20.48       21.97     22.34 o
   3   6  10        1.51        4.95     26.96 o
 -10   7  10        0.71        5.14     24.30 o
  -9   7  10        4.50        4.82     23.43 o
  -8   7  10       36.59       17.08     28.10 o
  -7   7  10      119.40      118.26     28.89 o
  -6   7  10        7.88        3.08     22.49 o
  -5   7  10      261.37      300.31     25.69 o
  -4   7  10        2.99        0.05     24.30 o
  -3   7  10      276.29      224.33     28.73 o
  -2   7  10       19.71       25.29     28.51 o
  -1   7  10       23.81       22.48     16.85 o
   0   7  10        2.02        5.86     20.63 o
   1   7  10      110.40      110.47     24.05 o
   2   7  10      103.28      149.19     28.59 o
   3   7  10       24.18       31.98     27.40 o
 -10   8  10        5.75       -2.90     28.21 o
  -9   8  10       48.06       76.72     26.77 o
  -8   8  10       46.74       51.31     26.35 o
  -7   8  10      175.73      193.94     31.68 o
  -6   8  10        9.66       -3.34     28.36 o
  -5   8  10       59.16       61.47     26.30 o
  -4   8  10        3.04       13.85     29.22 o
  -3   8  10       50.48       68.33     28.56 o
  -2   8  10      122.16      109.09     27.68 o
  -1   8  10      378.11      471.70     37.08 o
   0   8  10        3.40        6.02     22.26 o
   1   8  10      164.88      148.40     25.79 o
   2   8  10       25.65       36.50     24.96 o
   3   8  10       12.10       26.03     35.80 o
  -9   9  10       12.27       19.44     25.24 o
  -8   9  10       60.69       39.39     25.58 o
  -7   9  10       12.01       17.92     25.69 o
  -6   9  10      203.03      200.30     30.08 o
  -5   9  10      157.52      181.11     28.72 o
  -4   9  10      304.70      305.60     30.58 o
  -3   9  10      256.33      249.46     31.73 o
  -2   9  10        0.37       18.95     32.38 o
  -1   9  10       93.43      119.06     31.10 o
   0   9  10       53.57       63.05     31.39 o
   1   9  10        6.32       32.38     22.38 o
   2   9  10      175.73      204.06     27.93 o
   3   9  10       57.49       81.81     42.67 o
  -9  10  10       46.05       31.83     26.64 o
  -8  10  10       18.47       33.85     25.89 o
  -7  10  10        1.06        8.88     27.72 o
  -6  10  10       17.81       33.01     25.33 o
  -5  10  10       94.23       86.81     27.28 o
  -4  10  10        3.32       16.89     27.64 o
  -3  10  10       57.14       52.36     25.50 o
  -2  10  10       17.17       52.26     30.78 o
  -1  10  10       20.09        9.83     31.35 o
   0  10  10        3.68       14.63     28.97 o
   1  10  10       37.79       34.34     31.34 o
   2  10  10       47.58       47.15     24.80 o
  -9  11  10       41.93       25.04     27.69 o
  -8  11  10       12.50        0.49     27.98 o
  -7  11  10       10.04       17.93     25.63 o
  -6  11  10       85.22       90.26     23.99 o
  -5  11  10        0.72        6.39     27.06 o
  -4  11  10      172.03      191.85     30.93 o
  -3  11  10       41.46       36.22     26.07 o
  -2  11  10       52.90       86.63     30.22 o
  -1  11  10       42.65       40.77     30.55 o
   0  11  10        0.41        1.16     28.81 o
   1  11  10       88.81      116.85     34.23 o
  -8  12  10        6.31       10.64     29.89 o
  -7  12  10      181.30      212.30     32.53 o
  -6  12  10        9.53       17.63     23.46 o
  -5  12  10      137.59      145.80     25.05 o
  -4  12  10       71.26       77.25     28.50 o
  -3  12  10       11.23        1.51     26.51 o
  -2  12  10       40.50       60.01     29.77 o
  -1  12  10       50.30       60.11     31.88 o
   0  12  10        5.33       -5.93     34.21 o
   1  12  10       17.70        5.57     31.93 o
  -8  13  10        7.55       16.49     34.80 o
  -7  13  10       23.32       24.42     28.47 o
  -6  13  10       30.26       36.99     24.36 o
  -5  13  10       42.20       29.09     25.72 o
  -4  13  10       28.22        3.63     28.50 o
  -3  13  10        7.59       20.13     35.55 o
  -2  13  10       94.49       88.78     32.70 o
  -1  13  10        1.12        4.32     33.71 o
   0  13  10       14.55        1.39     29.95 o
   1  13  10       11.51       -5.36     93.85 o
  -7  14  10       54.78       52.43     27.60 o
  -6  14  10       13.55       25.48     22.45 o
  -5  14  10        7.58       14.59     24.48 o
  -4  14  10       25.27       36.15     32.24 o
  -3  14  10      156.14      183.88     33.70 o
  -2  14  10        6.99        6.37     28.31 o
  -1  14  10      272.89      355.69     40.46 o
   0  14  10       49.67       27.47     40.55 o
  -7  15  10       51.46       63.56     28.14 o
  -6  15  10       11.65       20.12     26.38 o
  -5  15  10       58.96       65.51     25.32 o
  -4  15  10       71.65       66.42     31.03 o
  -3  15  10        2.94        2.11     28.92 o
  -2  15  10        7.78        4.43     31.74 o
  -1  15  10       89.55       82.95     30.68 o
  -6  16  10        1.95        9.10     31.95 o
  -5  16  10       21.84       36.90     57.49 o
  -4  16  10      105.51      161.06     41.38 o
  -3  16  10       19.86        9.23     42.70 o
  -7   0  11      404.96      412.14     56.71 o
  -5   0  11        0.03       11.76     28.59 o
  -3   0  11       15.61       15.02     30.71 o
  -1   0  11      332.85      303.63     30.80 o
   1   0  11       70.74       86.07     34.16 o
 -10   1  11       48.71        4.98     32.72 o
  -9   1  11        7.02       22.87     39.86 o
  -8   1  11       25.94        3.37     29.44 o
  -7   1  11        0.41       -2.61     21.53 o
  -6   1  11       42.30       52.61     17.61 o
  -5   1  11       15.50       23.44     17.37 o
  -4   1  11      209.39      201.63     19.08 o
  -3   1  11       60.18       69.11     17.19 o
  -2   1  11        0.30       11.37     21.03 o
  -1   1  11       11.11        0.02     19.29 o
   0   1  11       27.14       36.48     19.81 o
   1   1  11        0.49        2.68     25.74 o
   2   1  11        5.29        1.94     23.05 o
 -10   2  11        2.91        4.31     38.56 o
  -9   2  11       63.95       86.08     39.79 o
  -8   2  11       48.70       61.78     44.36 o
  -7   2  11       32.61       21.19     21.77 o
  -6   2  11        6.19       -0.06     21.92 o
  -5   2  11       74.42       56.25     17.66 o
  -4   2  11        5.18        1.38     16.52 o
  -3   2  11        5.12        2.70     17.77 o
  -2   2  11       53.94       68.97     19.03 o
  -1   2  11       35.88       51.88     19.54 o
   0   2  11      245.28      261.18     23.81 o
   1   2  11       65.12       85.60     19.40 o
   2   2  11       22.64       43.33     26.86 o
 -10   3  11      153.08       97.04     44.83 o
  -9   3  11        0.00        5.02     42.06 o
  -8   3  11      240.83      241.64     30.71 o
  -7   3  11        9.46       19.92     22.15 o
  -6   3  11        0.28       -0.45     24.03 o
  -5   3  11      187.95      180.91     19.33 o
  -4   3  11      113.95       97.39     19.31 o
  -3   3  11       87.19       66.50     17.57 o
  -2   3  11      183.02      236.87     20.90 o
  -1   3  11       47.09       49.53     19.51 o
   0   3  11        1.20       -0.03     16.97 o
   1   3  11       13.39       18.60     21.15 o
   2   3  11       34.74       43.80     27.81 o
  -9   4  11       28.99       24.37     44.76 o
  -8   4  11        0.02       -2.28     26.20 o
  -7   4  11       83.05       72.02     29.81 o
  -6   4  11      133.05      158.32     26.29 o
  -5   4  11       82.78       67.81     23.39 o
  -4   4  11       77.26       66.41     18.02 o
  -3   4  11        1.48        5.03     16.20 o
  -2   4  11       11.58        4.97     18.57 o
  -1   4  11      151.93      177.47     18.45 o
   0   4  11       10.80       18.61     17.39 o
   1   4  11       74.85       82.17     24.30 o
   2   4  11      103.15      190.04     37.03 o
  -9   5  11       55.22       66.23     48.57 o
  -8   5  11      131.53      111.49     30.05 o
  -7   5  11      226.24      229.42     36.39 o
  -6   5  11        0.15        9.94     24.20 o
  -5   5  11        0.04        8.63     24.61 o
  -4   5  11        0.00        2.69     17.94 o
  -3   5  11      202.88      213.33     21.39 o
  -2   5  11      200.87      200.40     21.09 o
  -1   5  11       79.74      119.18     17.26 o
   0   5  11        0.14       11.86     22.09 o
   1   5  11        2.71       23.93     23.30 o
   2   5  11       30.22       65.88     33.71 o
  -9   6  11        4.50        8.26     29.69 o
  -8   6  11        0.22        5.78     36.12 o
  -7   6  11      345.20      382.67     38.11 o
  -6   6  11       12.94       34.42     26.74 o
  -5   6  11      176.80      217.99     25.90 o
  -4   6  11        6.63        8.63     23.31 o
  -3   6  11      101.52      103.77     21.72 o
  -2   6  11       90.21       76.11     23.41 o
  -1   6  11       24.17       35.14     28.28 o
   0   6  11      129.41      134.50     24.31 o
   1   6  11       76.97      121.96     26.58 o
   2   6  11       52.49       59.70     36.26 o
  -8   7  11       21.12       33.68     27.04 o
  -7   7  11       43.37       37.70     31.22 o
  -6   7  11       10.20       29.78     26.91 o
  -5   7  11        3.68       21.99     26.24 o
  -4   7  11        2.38       -8.50     33.67 o
  -3   7  11       29.87       38.85     28.93 o
  -2   7  11       66.08       73.05     27.81 o
  -1   7  11       23.36       17.57     31.17 o
   0   7  11        9.88       -4.42     33.41 o
   1   7  11        7.84        6.60     21.89 o
  -9   8  11        0.51       -7.48     28.07 o
  -8   8  11        0.86        1.69     29.81 o
  -7   8  11        3.09        1.72     29.38 o
  -6   8  11      319.83      335.69     33.61 o
  -5   8  11        0.27       -4.57     25.83 o
  -4   8  11      106.98       89.96     28.89 o
  -3   8  11       81.12       75.28     31.00 o
  -2   8  11       12.68        7.51     28.86 o
  -1   8  11        9.89       -2.27     29.27 o
   0   8  11      143.94      157.28     33.97 o
   1   8  11        2.22       14.44     68.13 o
  -8   9  11       19.96        2.26     32.34 o
  -7   9  11        1.00        5.15     30.15 o
  -6   9  11       71.45       69.88     25.81 o
  -5   9  11        0.59       16.15     25.20 o
  -4   9  11        9.59       36.74     26.95 o
  -3   9  11      247.40      255.84     31.38 o
  -2   9  11      240.27      269.86     36.77 o
  -1   9  11      142.26      175.34     36.10 o
   0   9  11       16.93       29.60     30.17 o
  -8  10  11       23.25       26.96     32.39 o
  -7  10  11       22.65       24.63     40.44 o
  -6  10  11       32.57       57.73     28.72 o
  -5  10  11      147.49      134.26     30.98 o
  -4  10  11       39.36       45.26     29.47 o
  -3  10  11       12.49       20.93     34.09 o
  -2  10  11        0.73        2.10     30.08 o
  -1  10  11        1.07       -5.12     36.13 o
   0  10  11        0.09        8.65     37.46 o
  -7  11  11        4.25       23.79     32.07 o
  -6  11  11      149.77      128.45     28.21 o
  -5  11  11       75.71       89.08     27.66 o
  -4  11  11       22.49       35.00     29.19 o
  -3  11  11      321.08      370.08     36.35 o
  -2  11  11        1.09       13.84     28.23 o
  -1  11  11      191.87      217.05     37.31 o
  -7  12  11       12.64       25.23     45.30 o
  -6  12  11       15.95       39.43     31.54 o
  -5  12  11       13.33       25.78     28.79 o
  -4  12  11       90.13       92.50     30.45 o
  -3  12  11        5.35       37.94     29.05 o
  -2  12  11       75.79      144.30     31.51 o
  -6  13  11       24.01       42.96     39.64 o
  -5  13  11       65.74       54.02     37.22 o
  -4  13  11       75.46      101.01     31.16 o
  -3  13  11        8.58       -8.08     31.49 o
  -8   0  12        6.09      -10.36     46.75 o
  -6   0  12      323.56      279.00     58.90 o
  -4   0  12      127.25      125.14     27.60 o
  -2   0  12        5.58       12.36     40.60 o
   0   0  12       13.58       15.35     31.38 o
  -8   1  12      106.89       89.32     50.73 o
  -7   1  12       53.52       55.57     36.81 o
  -6   1  12       46.89       28.36     24.11 o
  -5   1  12        0.96        6.41     18.31 o
  -4   1  12       56.51       49.02     17.83 o
  -3   1  12        6.47       20.03     18.38 o
  -2   1  12       36.16       36.24     18.71 o
  -1   1  12        3.88       -9.75     23.36 o
   0   1  12      183.35      203.81     24.95 o
  -8   2  12        8.43       66.98     53.46 o
  -7   2  12        4.46       51.24     54.70 o
  -6   2  12        0.41        6.96     28.48 o
  -5   2  12      103.31       75.54     19.83 o
  -4   2  12       12.32       11.00     20.13 o
  -3   2  12      117.80      125.39     20.20 o
  -2   2  12       23.90       19.11     19.90 o
  -1   2  12       69.54       54.73     22.09 o
   0   2  12       73.36       75.09     20.05 o
  -8   3  12        1.45       -2.76     46.35 o
  -7   3  12       92.46       56.02     30.23 o
  -6   3  12       18.51        2.81     29.65 o
  -5   3  12       16.91       25.55     22.49 o
  -4   3  12       14.26       25.06     19.65 o
  -3   3  12       58.89       90.91     20.00 o
  -2   3  12       21.35        8.07     19.09 o
  -1   3  12      211.75      255.61     20.82 o
   0   3  12       54.20       60.20     21.62 o
  -8   4  12       83.60       72.78     57.55 o
  -7   4  12       95.77       66.67     30.24 o
  -6   4  12       72.60       59.37     31.09 o
  -5   4  12        0.20        7.56     23.50 o
  -4   4  12       54.91       61.95     20.18 o
  -3   4  12       96.95       85.54     22.01 o
  -2   4  12       59.94       53.59     19.37 o
  -1   4  12        4.83       18.25     24.77 o
   0   4  12        1.16       22.97     27.45 o
  -8   5  12        1.12       42.78     56.08 o
  -7   5  12       29.26       23.74     29.12 o
  -6   5  12        0.25       -7.41     37.85 o
  -5   5  12       10.96       18.10     25.60 o
  -4   5  12        0.26       10.04     25.36 o
  -3   5  12       48.60       56.14     23.59 o
  -2   5  12       92.27       83.86     23.27 o
  -1   5  12        3.54       18.18     28.78 o
   0   5  12      112.84      230.48     64.06 o
  -8   6  12      169.65      154.27     36.18 o
  -7   6  12        0.47       17.64     29.78 o
  -6   6  12       10.11       28.42     27.11 o
  -5   6  12       50.65       67.76     29.16 o
  -4   6  12       58.92       95.80     27.65 o
  -3   6  12       11.73       32.95     30.10 o
  -2   6  12      110.98      132.26     34.93 o
  -1   6  12        5.75        7.68     34.07 o
  -7   7  12       42.71       37.28     29.52 o
  -6   7  12      115.80      107.31     29.74 o
  -5   7  12        0.35       -5.91     34.42 o
  -4   7  12       40.63       48.12     29.88 o
  -3   7  12        0.03       -9.10     29.08 o
  -2   7  12        1.37        2.16     30.02 o
  -1   7  12      163.47      196.29     44.57 o
  -7   8  12        1.86       -3.13     33.71 o
  -6   8  12       36.31       32.97     26.22 o
  -5   8  12       41.40       45.31     29.32 o
  -4   8  12        7.97        9.49     27.41 o
  -3   8  12      170.91      166.50     34.45 o
  -2   8  12       40.79       63.40     35.79 o
  -6   9  12        3.85       17.12     42.94 o
  -5   9  12       75.77       98.44     33.66 o
  -4   9  12        5.61        6.09     28.93 o
  -3   9  12       15.39       32.36     45.42 o
  -5  10  12       12.94       29.30     37.93 o
  -4  10  12      139.57      183.03     53.16 o
  -5   0  13       13.74       29.31     30.44 o
  -3   0  13        4.84       -1.71     44.00 o
  -6   1  13       20.06       28.93     47.62 o
  -5   1  13       10.13       20.35     29.83 o
  -4   1  13       43.69       80.85     20.45 o
  -3   1  13       23.39       22.98     22.55 o
  -6   2  13       13.55       -9.37     61.84 o
  -5   2  13       16.16        8.33     23.90 o
  -4   2  13        0.64        6.57     20.52 o
  -3   2  13        0.12       10.25     21.06 o
  -5   3  13       16.75       26.29     26.38 o
  -4   3  13       15.57       13.87     31.16 o
  -5   4  13       26.97       20.58     42.66 o
  -4   4  13        6.00       19.53     53.97 o
 
